# Supplementary material for: The genetic footprint of the European Roma diaspora: evidence from the Balkans to the Iberian Peninsula
Source: Hum Genet. 2025 Mar 17;144(4):463–79. doi: 10.1007/s00439-025-02735-z (PMC12003505; doi:10.1007/s00439-025-02735-z)
Supplement: Supplementary file 2 — Supplementary Material 2 [file 439_2025_2735_MOESM2_ESM.xlsx]

## Sheet: Title Page
The genetic footprint of the European Roma diaspora: Evidence from the Balkans to the Iberian Peninsula
Human Genetics
Giacomo F. Ena1 (ORCID: 0000-0002-7749-5182), Aaron Giménez2, Annabel Carballo-Mesa3, Petra Lišková4,5 (ORCID: 0000-0003-3519-643X), Marcos Araújo Castro e Silva1 (ORCID: 0000-0002-9873-3717), David Comas1 (ORCID: 0000-0002-5075-0956), *
1 Institut de Biologia Evolutiva (CSIC-UPF), Universitat Pompeu Fabra, Departament de Medicina i Ciències de la Vida, Barcelona
2 Facultat de Sociologia, Universitat Autònoma de Barcelona, Barcelona, Spain
3 Facultat de Geografia i Història, Universitat de Barcelona, Barcelona, Spain
4 Department of Paediatrics and Inherited Metabolic Disorders, First Faculty of Medicine, Charles University and General University Hospital in Prague, Prague, Czech Republic
5 Department of Ophthalmology, First Faculty of Medicine, Charles University and General University Hospital in Prague, Prague, Czech Republic
* Corresponding author
E-mail: david.comas@upf.edu

## Sheet: S1
Supplementary Table 1. Composition of fineSTRUCTURE genetic clusters based on the dendrogram.
The first column lists the cluster names used in the second run of ChromoPainter and NNLS, while the second column shows the population labels within each cluster. The third column displays the number of samples from each population within the respective cluster. The fourth column shows the macro-clusters and sub-clusters to which each cluster was assigned.
a) Composition of the donor clusters.
Cluster	Population	N	Macro-cluster
Balkan	Greek	18	SouthEasternEurope
	Romanian	10
	Turkish	1
CentralEurope	Croatian	10	SouthEasternEurope
	Czech	25
	Hungarian	20
	Roma Vlax from Hungary	1
Basque	Basque French	20	Iberian
	Basque Spanish	9
	French South	7
	IBS	12
IBS	French Central	1	Iberian
	IBS	96
Sardinian	Sardinian	25	SouthernEurope
Tuscanian	TSI	25	Southern Europe
NorthWesternEurope	CEU	25	NorthWesternEurope
	English	10
	FrenchCentral	24
Norwegian	Norwegian	11
Armenian	Armenian	10	Caucasus
	Assyrian	3
	Greek	2
	Syrian	1
	Turkish	6
Assyrian	Assyrian	8
Georgian	Georgian	10	Caucasus
BedouinA	BedouinA	15	MiddleEast
BedouinB	BedouinB	19
Iranian	Iranian	25	Middle East
	Iranian Bandari	6
	Cochin Jew	2
	Turkish	2
JewsMiddleEast	Jew Georgian	7	Middle East
	Jew Iranian	9
	Jew Iraqi	6
Lebanese	Jordanian	1
	Lebanese Christian	9
	Lebanese Muslim	11
	Syrian	2
	Turkish	1
WestAsia	BedouinA	2
	Jordanian	8
	Palestinian	3
	Syrian	5
	Yemeni	3
Palestinian	Palestinian	22	Middle East
Turkish	Turkish	15	Middle East
JewsMix	Ashkenazi Jews (Poland)	7	JewsMix
	Moroccan Jews	6
	Sephardic Jews (Turkey)	8
JewsNorthAfrica	Jew Libyan	9	NorthAfrica
	Jew Tunisian	7
	Tunisian	2
Mozabite	Mozabite	21	NorthAfrica
WesternMaghreb	Algerian	3	NorthAfrica
	Moroccan	21
	Tunisian	14
EasternMaghreb	Libyan	5	NorthAfrica
	Tunisian	9
Egyptian	BedouinA	8
	Egyptian	18
	Iranian Bandari	2
	Yemeni	2
EthiopianJew	EthiopianJew	7	Subsaharan
	Yemeni	1
Yoruba	Moroccan	4	Subsaharan
	Yoruba	25
Punjabi1	PJL	31	NorthIndia
Punjabi2	PJL	34
	GIH	4
Punjabi3	BEB	1
	GIH	4
	PJL	16
CochinJew	Cochin Jew	3	WesternIndia
WesternIndia	GIH	16	WesternIndia
SouthIndia	BEB	1	SouthIndia
	ITU	25
	STU	25
	PJL	2
NorthernPakistan	Burusho	23	Pakistan
	Kalash	15
SouthEastPakistan	Sindhi	18	Pakistan
	Balochi	1
	GIH	1
	PJL	12
WesternPakistan	Balochi	19	Pakistan
	Brahui	21
Bangladesh	BEB	23	Bangladesh
b) Composition of the recipient clusters
Cluster	Population	N	Subcluster
IberianRoma	Eastern Iberia	5	IberianRomaSouthEast
	Indeterminate	2
	Northern Iberia	1
	Southern Iberia	6
	Western Iberia	4	IberianRomaCentralWest
	Southern Iberia	1
	Northern Iberia	1
	Indeterminate	5
	Eastern Iberia	4
	Central Iberia	11
	Southern Iberia	17	IberianRomaSouth
	Central Iberia	1
	Eastern Iberia	1
	Indeterminate	3
	Central Iberia	1	IberianRomaNorthEast
	Eastern Iberia	5
	Northern Iberia	4
	Central Iberia	3	IberianRomaMix
	Eastern Iberia	6
	Southern Iberia	5
	Western Iberia	1
	Indeterminate	3
	Northern Iberia	3
EuropeanRoma	Czech Roma	13	CzechRoma
	Roma Romungro from Ukraine	3
	Czech Roma	2	MacedonianRoma
	Macedonian Roma	10
	Czech Roma	6	EuropeanRomaMix
	Roma Romungro from Hungary	5
	Roma Romungro from Ukraine	1
	Lithuanian Roma	5
	Roma Vlax from Hungary	4

## Sheet: S2
Supplementary Table 2. Pearson’s correlation tests for the geographic cline across all donor clusters grouped by macro-regions.
Cluster	Test	t value	p-value	Lower 95% CI	Upper 95% CI	r
Iberian	Longitude	-6.57159	8.79191e-10	-0.599157	-0.346723	-0.48291
SouthEasternEurope	Longitude	7.574	4.22369e-12	0.408699	0.643524	0.536414
NorthWesternEurope	Longitude	-1.78826	0.0758662	-0.304588	0.0155476	-0.148406
SouthernEurope	Longitude	-6.80896	2.56224e-10	-0.610175	-0.361911	-0.496117
Caucasus	Longitude	2.76452	0.00645757	0.0648118	0.37568	0.225992
NorthAfrica	Longitude	-7.56065	4.54428e-12	-0.64297	-0.407912	-0.53574
MiddleEast	Longitude	1.16084	0.247657	-0.0676933	0.256465	0.0969562
Pakistan	Longitude	0.282177	0.778219	-0.140447	0.186527	0.0236731
NorthIndia	Longitude	5.81471	3.84929e-08	0.296209	0.561811	0.438536
Bangladesh	Longitude	3.34764	0.00104348	0.11183	0.415646	0.270458
WesternIndia	Longitude	1.44529	0.150579	-0.0440394	0.278495	0.120404
SouthIndia	Longitude	1.87483	0.0628696	-0.00836804	0.311088	0.155421
SubSaharan	Longitude	1.99604	0.0478418	0.00167179	0.320128	0.165203
JewsMix	Longitude	-3.77358	0.000235657	-0.443567	-0.145506	-0.301896
Iberian	Latitude	-5.81215	3.89714e-08	-0.561679	-0.296032	-0.43838
SouthEasternEurope	Latitude	6.49168	1.32508e-09	0.341539	0.595375	0.478389
NorthWesternEurope	Latitude	-2.07129	0.0401416	-0.325703	-0.00789636	-0.171251
SouthernEurope	Latitude	-6.16073	7.05095e-09	-0.579308	-0.319692	-0.459252
Caucasus	Latitude	0.736215	0.462814	-0.10295	0.222991	0.0616643
NorthAfrica	Latitude	-6.14263	7.7159e-09	-0.578411	-0.318479	-0.458186
MiddleEast	Latitude	2.93971	0.00383614	0.079035	0.387893	0.239514
Pakistan	Latitude	0.51566	0.606894	-0.1212	0.205356	0.0432328
NorthIndia	Latitude	4.77997	4.3309e-06	0.22225	0.505108	0.372292
Bangladesh	Latitude	4.18352	5.00289e-05	0.177283	0.469394	0.331253
WesternIndia	Latitude	0.519711	0.604074	-0.120866	0.205682	0.0435718
SouthIndia	Latitude	0.849044	0.397286	-0.0935939	0.231949	0.07107
SubSaharan	Latitude	2.90508	0.00425992	0.0762299	0.385493	0.236852
JewsMix	Latitude	-3.22073	0.00158531	-0.407116	-0.101679	-0.260916

## Sheet: S3
Supplementary Table 3. Dating estimates results.
a) Composition of fastGLOBETROTTER estimated dates and sources for each recipient genetic cluster
IberianRoma	INFERRED SOURCES AND DATES		('best guess' conclusion: multiple dates)
	2 DATE FIT EVIDENCE DATE ESTIMATES SINGLE BEST FITTING DONORS
Generations Date1	Generations Date2	MaxScore 2 events	Proportion Date1 Source1	Bestmatch Date1 Source1	Bestmatch Date1 Source2	Proportion Date2 Source1	Bestmatch Date2 Source1	Bestmatch Date2 Source2
4.77356	24.5511	0.887741	0.26	IBS	Turkish	0.47	Punjabi1	Tuscanian
2 DATE FIT SOURCES DATE1 PC1:
proportion	JewsMiddleEast	WesternMaghreb	CochinJew	SouthEastIndia	Georgian	Sardinian	Lebanese	JewsMix	Iranian	Punjabi1	CentralEurope	Balkan	Basque	IBS
0.26	0.00278033	0.0141576	0.0167188	0.0227556	0.028964	0.0326508	0.0397505	0.0580589	0.0587648	0.070998	0.0903155	0.101244	0.122174	0.340667
proportion	WesternMaghreb	JewsNorthAfrica	Assyrian	SouthEastIndia	Sardinian	Georgian	EasternMaghreb	IBS	Iranian	Basque	Turkish	Lebanese	Punjabi1	Balkan
0.74	0.00131732	0.00266675	0.0036298	0.00861008	0.0178869	0.0239775	0.024828	0.0348434	0.0479761	0.0486528	0.0963992	0.12157	0.258253	0.309388
2 DATE FIT SOURCES DATE2 PC1:	2	DATE
proportion	JewsNorthAfrica	CochinJew	EasternMaghreb	Sardinian	JewsMix	SouthEastIndia	Turkish	Georgian	CentralEurope	IBS	Basque	Lebanese	Balkan	Punjabi1
0.47	0.00433306	0.00677705	0.0205577	0.0208657	0.0253796	0.0266645	0.0294414	0.0347955	0.037511	0.0466185	0.0590335	0.0999389	0.146227	0.441857
proportion	JewsMiddleEast	CochinJew	Punjabi1	Assyrian	JewsMix	WesternMaghreb	CentralEurope	EasternMaghreb	Georgian	Sardinian	Basque	Iranian	Lebanese	Turkish	IBS	Balkan
0.53	0.00132652	0.0014836	0.00356501	0.00455928	0.00515231	0.0087317	0.00955376	0.0165028	0.0171598	0.0224035	0.0753536	0.0977051	0.101006	0.105245	0.174919	0.355333
EuropeanRoma	INFERRED SOURCES AND DATES		('best guess' conclusion: multiple dates)
	2 DATE FIT EVIDENCE DATE ESTIMATES SINGLE BEST FITTING DONORS
Generations Date1	Generations Date2	MaxScore 2 events	Proportion Date1 Source1	Bestmatch Date1 Source1	Bestmatch Date1 Source2	Proportion Date2 Source1	Bestmatch Date2 Source1	Bestmatch Date2 Source2
9.29127	30.7	0.593491	0.27	CentralEurope	Punjabi1	0.46	Balkan	Punjabi1
2 DATE FIT SOURCES DATE1 PC1:
proportion	EthiopianJew	Turkish	JewYemenite	Punjabi1	CochinJew	Iranian	SouthEastIndia	Georgian	CentralEurope	Balkan
0.27	0.0097241	0.0114912	0.0114999	0.0490041	0.0563098	0.0568974	0.0656234	0.0680681	0.318749	0.352633
proportion	SouthEastIndia	Georgian	Assyrian	CochinJew	WestAsia	JewYemenite	JewsNorthernMiddleEast	Iranian	Armenian	Turkish	Balkan	Punjabi1
0.73	0.00017931	0.000652982	0.00414107	0.0131267	0.0187612	0.0225727	0.023564	0.050677	0.0599564	0.174289	0.286359	0.34572
2 DATE FIT SOURCES DATE2 PC1:	2	DATE
proportion	EthiopianJew	SouthEastIndia	Assyrian	CochinJew	JewYemenite	JewsMix	WestAsia	Georgian	Armenian	Iranian	Turkish	CentralEurope	Balkan
0.46	0.0036876	0.00484849	0.00707495	0.0168705	0.0255327	0.0360716	0.0364454	0.0441186	0.0872737	0.116252	0.129381	0.187043	0.3054
proportion	JewYemenite	SouthEastIndia	CochinJew	Turkish	Balkan	Punjabi1
0.54	0.0141896	0.0293115	0.0305366	0.129759	0.304249	0.491955
IberianRomaCentralWest	INFERRED SOURCES AND DATES		('best guess' conclusion: multiple dates)
	2 DATE FIT EVIDENCE DATE ESTIMATES SINGLE BEST FITTING DONORS
Generations Date1	Generations Date2	MaxScore 2 events	Proportion Date1 Source1	Bestmatch Date1 Source1	Bestmatch Date1 Source2	Proportion Date2 Source1	Bestmatch Date2 Source1	Bestmatch Date2 Source2
4.05089	23.1536	0.599677	0.15	IBS	Turkish	0.45	Punjabi1	Balkan
2 DATE FIT SOURCES DATE1 PC1:
proportion	JewsMix	JewsMiddleEast	CochinJew	JewsNorthAfrica	CentralEurope	Sardinian	WesternPakistan	Punjabi1	Basque	IBS
0.15	2.69793e-05	0.0130622	0.0151847	0.0179872	0.0209488	0.0399023	0.0562722	0.185825	0.286592	0.364198
proportion	JewsNorthAfrica	JewsMiddleEast	Assyrian	Egyptian	EasternMaghreb	CochinJew	Sardinian	WesternMaghreb	SouthEastIndia	Iranian	Georgian	Turkish	Lebanese	Punjabi1	Balkan
0.85	0.00108703	0.00136187	0.00181965	0.00306215	0.00568639	0.00636814	0.00899259	0.0152063	0.0158662	0.0173907	0.0466478	0.120027	0.142046	0.248799	0.365639
2 DATE FIT SOURCES DATE2 PC1:	2	DATE
proportion	JewsMiddleEast	Assyrian	Sardinian	Turkish	SouthEastIndia	Iranian	CochinJew	IBS	Basque	Lebanese	Balkan	Punjabi1
0.45	0.00044915	0.0028624	0.00347228	0.00356771	0.00735741	0.00849832	0.00923824	0.0139012	0.0484572	0.17668	0.194201	0.531316
proportion	JewsNorthAfrica	WesternMaghreb	JewsMix	CentralEurope	SouthEastIndia	Sardinian	EasternMaghreb	Georgian	Basque	IBS	Lebanese	Iranian	Turkish	Balkan
0.55	0.00693815	0.00769509	0.0122975	0.0156073	0.0200808	0.0268476	0.030162	0.0443043	0.0452161	0.0626315	0.0711236	0.0986391	0.142479	0.415978
IberianRomaSouth	INFERRED SOURCES AND DATES		('best guess' conclusion: multiple dates)
	2 DATE FIT EVIDENCE DATE ESTIMATES SINGLE BEST FITTING DONORS
Generations Date1	Generations Date2	MaxScore 2 events	Proportion Date1 Source1	Bestmatch Date1 Source1	Bestmatch Date1 Source2	Proportion Date2 Source1	Bestmatch Date2 Source1	Bestmatch Date2 Source2
3.17279	23.8659	0.670536	0.2	IBS	Turkish	0.5	Punjabi1	Tuscanian
2 DATE FIT SOURCES DATE1 PC1:	2	DATE
proportion	Mozabite	IBS	JewsNorthAfrica	EasternMaghreb	JewsMiddleEast	WesternMaghreb	CochinJew	Punjabi1	Sardinian	SouthEastIndia	b	Basque	Balkan
0.2	0.000995769	0.00204916	0.00223785	0.00370982	0.0157027	0.0234592	0.0363193	0.0491665	0.0606256	0.0700916	0.141781	0.220407	0.373455
proportion	Egyptian	WesternMaghreb	SouthEastIndia	JewsMiddleEast	Sardinian	EasternMaghreb	Basque	Georgian	Iranian	Turkish	Lebanese	Punjabi1	Balkan
0.8	0.00567579	0.0062881	0.00688881	0.00962324	0.0121927	0.024952	0.0372462	0.0508595	0.055151	0.0683935	0.139597	0.288262	0.29487
2 DATE FIT SOURCES DATE2 PC1:	2	DATE
proportion	Egyptian	Sardinian	EasternMaghreb	Georgian	SouthEastIndia	Basque	Lebanese	Balkan	Punjabi1
0.5	0.00548847	0.0115711	0.0123139	0.0157426	0.0413554	0.0495453	0.160532	0.222623	0.480828
proportion	SouthEastIndia	JewsNorthAfrica	CochinJew	WesternMaghreb	JewsMiddleEast	Sardinian	EasternMaghreb	JewsMix	Georgian	Lebanese	Iranian	Basque	Turkish	Balkan
0.5	6.52006e-05	0.000567085	0.00948232	0.0196327	0.0221415	0.0325659	0.0330221	0.0490889	0.0620033	0.0659394	0.0928193	0.0987388	0.114597	0.399337
IberianRomaSouthEast	INFERRED SOURCES AND DATES		('best guess' conclusion: multiple dates)
	2 DATE FIT EVIDENCE DATE ESTIMATES SINGLE BEST FITTING DONORS
Generations Date1	Generations Date2	MaxScore 2 events	Proportion Date1 Source1	Bestmatch Date1 Source1	Bestmatch Date1 Source2	Proportion Date2 Source1	Bestmatch Date2 Source1	Bestmatch Date2 Source2
5.88122	28.6171	0.668836	0.34	NorthWestEurope	IBS	0.34	IBS	IBS
2 DATE FIT SOURCES DATE1 PC1:	2	DATE
proportion	JewsNorthAfrica	Lebanese	Turkish	JewsMix	WesternMaghreb	Georgian	Sardinian	Armenian	Iranian	Balkan	Basque	CentralEurope	Punjabi1
0.34	0.00188317	0.00222315	0.0209807	0.0333816	0.0343358	0.0373658	0.0619513	0.0715297	0.0814238	0.127807	0.129306	0.192641	0.205171
proportion	Sardinian	CochinJew	CentralEurope	WesternPakistan	Iranian	Basque	Turkish	Punjabi1	Balkan	Lebanese	IBS
0.66	0.000371377	0.00468545	0.00616875	0.00680881	0.00855623	0.0394099	0.041241	0.0698485	0.0761477	0.085404	0.661358
2 DATE FIT SOURCES DATE2 PC1:	2	DATE
proportion	EasternMaghreb	JewsNorthAfrica	Georgian	Iranian	CochinJew	Turkish	Sardinian	Basque	JewsMix	Lebanese	Armenian	Balkan	Punjabi1	IBS
0.34	0.00144139	0.00220413	0.00386536	0.00403731	0.00814296	0.00914267	0.00983081	0.0326939	0.0328845	0.047252	0.0657865	0.0801168	0.337835	0.364767
proportion	Punjabi1	EasternMaghreb	WesternPakistan	WesternMaghreb	Georgian	Sardinian	Turkish	Iranian	Lebanese	Basque	Balkan	CentralEurope	IBS
0.66	0.00156226	0.00443603	0.00651699	0.0126157	0.0150419	0.027367	0.0487547	0.0506856	0.064553	0.0892364	0.100542	0.10542	0.473268
IberianRomaNorthEast	INFERRED SOURCES AND DATES		('best guess' conclusion: multiple dates)
	2 DATE FIT EVIDENCE DATE ESTIMATES SINGLE BEST FITTING DONORS
Generations Date1	Generations Date2	MaxScore 2 events	Proportion Date1 Source1	Bestmatch Date1 Source1	Bestmatch Date1 Source2	Proportion Date2 Source1	Bestmatch Date2 Source1	Bestmatch Date2 Source2
8.33545	24.6785	0.7311	0.2	Basque	Turkish	0.43	Punjabi1	Tuscanian
2 DATE FIT SOURCES DATE1 PC1:	2	DATE
proportion	Iranian	Yoruba	WesternPakistan	EthiopianJew	Sardinian	CochinJew	Georgian	SouthEastIndia	Punjabi1	Balkan	Basque
0.2	0.00144229	0.00213165	0.00604287	0.0125693	0.0138245	0.0244359	0.0307785	0.0522685	0.189802	0.225549	0.441156
proportion	Basque	Egyptian	Mozabite	SouthEastIndia	JewYemenite	JewsNorthAfrica	CochinJew	EasternMaghreb	Assyrian	Georgian	JewsMix	Sardinian	Iranian	CentralEurope	Turkish	Lebanese	Punjabi1	Balkan
0.8	0.000357961	0.000997526	0.00133157	0.0023237	0.00234827	0.00316877	0.00506273	0.00780336	0.0157415	0.0315939	0.0364966	0.0369827	0.0426677	0.0478676	0.123121	0.130947	0.24743	0.263758
2 DATE FIT SOURCES DATE2 PC1:	2	DATE
proportion	SouthEastIndia	Sardinian	Egyptian	Georgian	Basque	Turkish	Lebanese	Balkan	Punjabi1
0.43	0.00952686	0.0134166	0.0150208	0.0223066	0.0541222	0.0589835	0.106545	0.17251	0.547568
proportion	Punjabi1	Mozabite	EasternMaghreb	JewsNorthAfrica	CochinJew	SouthEastIndia	Assyrian	Egyptian	JewsMix	Georgian	Sardinian	CentralEurope	Iranian	Lebanese	Basque	Turkish	Balkan
0.57	0.000369564	0.00197539	0.00232374	0.00445243	0.0135599	0.0147202	0.0147453	0.0232148	0.0365503	0.0392858	0.0474322	0.0483091	0.0731895	0.0773717	0.115627	0.132791	0.354082
IberianRomaMix	INFERRED SOURCES AND DATES		('best guess' conclusion: multiple dates)
	2 DATE FIT EVIDENCE DATE ESTIMATES SINGLE BEST FITTING DONORS
Generations Date1	Generations Date2	MaxScore 2 events	Proportion Date1 Source1	Bestmatch Date1 Source1	Bestmatch Date1 Source2	Proportion Date2 Source1	Bestmatch Date2 Source1	Bestmatch Date2 Source2
4.72805	26.8414	0.750641	0.46	IBS	Turkish	0.42	Punjabi1	Tuscanian
2 DATE FIT SOURCES DATE1 PC1:	2	DATE
proportion	WesternPakistan	Mozabite	EasternMaghreb	JewsMiddleEast	Sardinian	WesternMaghreb	Georgian	Iranian	CentralEurope	Lebanese	Punjabi1	Basque	Balkan	IBS
0.46	0.00238643	0.00245364	0.00580723	0.00635811	0.00909458	0.00947772	0.0151177	0.0654142	0.0683841	0.085453	0.092413	0.107561	0.137547	0.392532
proportion	Assyrian	JewsNorthAfrica	CochinJew	Georgian	CentralEurope	SouthEastIndia	Iranian	JewsMix	EasternMaghreb	Sardinian	Armenian	Basque	Lebanese	Turkish	Punjabi1	Balkan
0.54	0.00435453	0.00471117	0.0061905	0.00948163	0.0106091	0.0203223	0.020586	0.0230062	0.0284513	0.0328973	0.0358248	0.0435262	0.0741948	0.1398	0.271031	0.275014
2 DATE FIT SOURCES DATE2 PC1:	2	DATE	FIT	SOURCES	DATE2	PC1:
proportion	SouthEastIndia	Sardinian	Assyrian	EasternMaghreb	WesternMaghreb	Iranian	CentralEurope	Georgian	Armenian	Turkish	Basque	Lebanese	Balkan	IBS	Punjabi1
0.42	0.000182594	0.00325306	0.00540126	0.00545851	0.00988708	0.0122742	0.0179583	0.0182003	0.020435	0.021937	0.0447313	0.0734771	0.145985	0.172016	0.448803
proportion	Punjabi1	WesternPakistan	Mozabite	JewsNorthAfrica	JewsMiddleEast	CochinJew	Georgian	Armenian	SouthEastIndia	JewsMix	EasternMaghreb	Sardinian	CentralEurope	Iranian	Lebanese	Basque	Turkish	IBS	Balkan
0.58	0.000945128	0.0013509	0.00194732	0.00434155	0.0047115	0.00511606	0.00763152	0.0182856	0.0185024	0.0205784	0.0280054	0.0357048	0.0515455	0.0661301	0.0832887	0.0938637	0.112263	0.185768	0.26002
CzechRoma	INFERRED SOURCES AND DATES		('best guess' conclusion: multiple dates)
	2 DATE FIT EVIDENCE DATE ESTIMATES SINGLE BEST FITTING DONORS
Generations Date1	Generations Date2	MaxScore 2 events	Proportion Date1 Source1	Bestmatch Date1 Source1	Bestmatch Date1 Source2	Proportion Date2 Source1	Bestmatch Date2 Source1	Bestmatch Date2 Source2
9.55986	33.2407	0.390684	0.27	Punjabi1	Turkish	0.49	Turkish	Punjabi1
2 DATE FIT SOURCES DATE1 PC1:
proportion	Assyrian	JewYemenite	WestAsia	CochinJew	Armenian	Balkan	JewsMiddleEast	Georgian	Punjabi1
0.27	0.00699848	0.0107576	0.0184572	0.0386366	0.0476705	0.102074	0.125689	0.170691	0.479026
proportion	EthiopianJew	Palestinian	WesternPakistan	CochinJew	SouthEastIndia	JewYemenite	Iranian	CentralEurope	Punjabi1	Turkish	Balkan
0.73	0.00727878	0.00763461	0.00815147	0.0242358	0.026598	0.0351826	0.0495562	0.118116	0.218657	0.223423	0.281166
2 DATE FIT SOURCES DATE2 PC1:	2	DATE
proportion	Punjabi1	WesternPakistan	Assyrian	EthiopianJew	WestAsia	JewYemenite	JewsMiddleEast	CochinJew	Georgian	Iranian	Turkish	CentralEurope	Balkan
0.49	0.00069025	0.00234012	0.00396438	0.00565747	0.0217309	0.030664	0.0450873	0.0536318	0.105872	0.134334	0.152174	0.168206	0.275648
proportion	CochinJew	WestAsia	Palestinian	JewYemenite	SouthEastIndia	Turkish	Balkan	Punjabi1
0.51	0.00480787	0.0065885	0.00905935	0.028376	0.0354356	0.133003	0.217178	0.565552
EuropeanRomaMix	INFERRED SOURCES AND DATES		('best guess' conclusion: multiple dates)
	2 DATE FIT EVIDENCE DATE ESTIMATES SINGLE BEST FITTING DONORS
Generations Date1	Generations Date2	MaxScore 2 events	Proportion Date1 Source1	Bestmatch Date1 Source1	Bestmatch Date1 Source2	Proportion Date2 Source1	Bestmatch Date2 Source1	Bestmatch Date2 Source2
12.6273	30.4465	0.598288	0.4	CentralEurope	Turkish	0.46	Punjabi1	Balkan
2 DATE FIT SOURCES DATE1 PC1:
proportion	EthiopianJew	WestAsia	SouthEastIndia	JewYemenite	Iranian	CochinJew	Turkish	Punjabi1	Balkan	CentralEurope
0.4	0.00842833	0.00985536	0.0117759	0.0183908	0.0335933	0.0546124	0.121249	0.125539	0.192136	0.42442
proportion	WestAsia	Georgian	Assyrian	SouthEastIndia	JewYemenite	JewsMiddleEast	Iranian	Armenian	Turkish	Balkan	Punjabi1
0.6	0.00042076	0.00421614	0.00425719	0.0157863	0.0204829	0.0336602	0.0494564	0.0786636	0.162771	0.313303	0.316983
2 DATE FIT SOURCES DATE2 PC1:	2	DATE
proportion	JewYemenite	CochinJew	CentralEurope	Turkish	Balkan	Punjabi1
0.46	0.0186878	0.0313941	0.104002	0.145615	0.179366	0.520935
proportion	Punjabi1	Assyrian	EthiopianJew	Georgian	CochinJew	WestAsia	JewYemenite	SouthEastIndia	JewsMiddleEast	Armenian	Iranian	Turkish	CentralEurope	Balkan
0.54	0.0013272	0.00447365	0.00456092	0.00579542	0.00676992	0.0140605	0.019708	0.0297877	0.0366014	0.0776078	0.0874405	0.14727	0.22476	0.339837
MacedonianRoma	INFERRED SOURCES AND DATES		('best guess' conclusion: multiple dates)
	1 DATE FIT EVIDENCE DATE ESTIMATES SINGLE BEST FITTING DONORS
Generations Date1	Proportion Source1	Max R2 Fit 1 Date	Fit Quality 1 Event	Bestmatch Event 1 Source 1	Bestmatch Event 1 Source 2
28.5854	0.49	0.98106	0.999716	Balkan	Punjabi1
1 DATE FIT SOURCES DATE1 PC1:
proportion	SouthEastIndia	WestAsia	CochinJew	Lebanese	Turkish	Iranian	Armenian	Balkan
0.49	0.0155726	0.0234887	0.0290813	0.0562982	0.0722347	0.0955545	0.101387	0.606383
proportion	Lebanese	SouthEastIndia	CochinJew	Balkan	Armenian	Punjabi1
0.51	0.0231465	0.0255958	0.033035	0.179189	0.185514	0.553519
b) Bootstrap results and dating statistics for all recipient clusters.
Recipient Cluster	Date 1 (Mean)	Mean admixture time 1 (CE)	Date 1 – Standard Error	Date 1 - 95% Lower CI	Date 1 - 95% Upper CI	95% Lower CI (CE)	95% Upper CI (CE)	Date 2 (Mean)	Mean admixture time 2 (CE)	Date 2 – Standard Error	Date 2 - 95% Lower CI	Date 2 – 95% Upper CI	95% Lower CI (CE)	95% Upper CI (CE)
IberianRoma	25.2556	1368.61	0.109643	25.038	25.4731	1363.17	1374.05	5.16208	1870.95	0.148928	4.86657	5.45759	1863.56	1878.34
EuropeanRoma	30.7915	1230.21	0.248307	30.2988	31.2842	1217.9	1242.53	10.0553	1748.62	0.536314	8.99117	11.1195	1722.01	1775.22
CzechRoma	35.8955	1102.61	0.563724	34.777	37.0141	1074.65	1130.58	10.5446	1736.38	0.699873	9.15593	11.9333	1701.67	1771.1
MacedonianRoma	29.2455	1268.86	0.224311	28.8004	29.6906	1257.74	1279.99	NA	NA	NA	NA	NA	NA	NA
EuropeanRomaMix	30.7918	1230.21	0.505118	29.7895	31.794	1205.15	1255.26	9.9444	1751.39	0.579086	8.79537	11.0934	1722.66	1780.12
IberianRomaMix	27.9566	1301.09	0.279969	27.401	28.5121	1287.2	1314.97	4.59683	1885.08	0.178912	4.24183	4.95183	1876.2	1893.95
IberianRomaNorthEast	25.2655	1368.36	0.556426	24.1614	26.3695	1340.76	1395.97	7.39382	1815.15	0.50535	6.39109	8.39654	1790.09	1840.22
IberianRomaSouth	25.4455	1363.86	0.230645	24.9879	25.9032	1352.42	1375.3	4.38542	1890.36	0.220448	3.948	4.82284	1879.43	1901.3
IberianRomaSouthEast	28.2942	1292.65	0.392792	27.5148	29.0735	1273.16	1312.13	3.55611	1911.1	0.208832	3.14174	3.97048	1900.74	1921.46
IberianRomaCentralWest	24.9718	1375.7	0.285132	24.4061	25.5376	1361.56	1389.85	7.26173	1818.46	0.462591	6.34385	8.17961	1795.51	1841.4

## Sheet: S4
Supplementary Table 4. Results of statistically significant MALDER tests.
Cases of detected admixture dates that were statistically significant (p-value<0.01), z-scores for each test and the average admixture time expressed in generations ago (GA) with relative Standard Error and time in C.E.
Target	Reference A	Reference B	P-value	Z-score	Mean admixture time (GA)	Standard Error (GA)	Mean admixture time (CE)	95% Lower CI (CE)	95% Upper CI (CE)	Mean admixture time – SE (CE)	Mean admixture time + SE (CE)
IberianRoma	Punjabi1	Iranian	3.9e-44	13.93	36.49	2.62	1087.75	959.37	1216.13	1022.25	1153.25
IberianRoma	Punjabi1	Lebanese	1.2e-29	11.31	33.09	2.93	1172.75	1029.18	1316.32	1099.5	1246
IberianRoma	Punjabi1	Turkish	1e-35	12.48	32.24	2.58	1194	1067.58	1320.42	1129.5	1258.5
IberianRoma	Punjabi1	Jordanian	2.9e-40	13.28	32.3	2.43	1192.5	1073.43	1311.57	1131.75	1253.25
IberianRoma	Punjabi1	Georgian	4.5e-31	11.59	36.2	3.12	1095	942.12	1247.88	1017	1173
IberianRoma	Punjabi1	Armenian	1.1e-58	16.15	34.09	2.11	1147.75	1044.36	1251.14	1095	1200.5
IberianRoma	Punjabi1	Balkan	1.2e-38	13	28.81	2.22	1279.75	1170.97	1388.53	1224.25	1335.25
IberianRoma	Punjabi1	CentralEurope	2e-42	13.65	27.66	2.03	1308.5	1209.03	1407.97	1257.75	1359.25
IberianRoma	Punjabi1	Basque	5.8e-44	13.91	25.23	1.81	1369.25	1280.56	1457.94	1324	1414.5
IberianRoma	Punjabi1	IBS	9.9e-50	14.83	26.41	1.78	1339.75	1252.53	1426.97	1295.25	1384.25
EuropeanRoma	Punjabi1	Iranian	8.7e-38	12.85	40.7	3.17	982.5	827.17	1137.83	903.25	1061.75
EuropeanRoma	Punjabi1	Lebanese	1.3e-30	11.5	39.91	3.47	1002.25	832.22	1172.28	915.5	1089
EuropeanRoma	Punjabi1	Turkish	9.7e-39	13.02	37.79	2.9	1055.25	913.15	1197.35	982.75	1127.75
EuropeanRoma	Punjabi1	Jordanian	1.2e-26	10.69	39.73	3.72	1006.75	824.47	1189.03	913.75	1099.75
EuropeanRoma	Punjabi1	Georgian	3.9e-27	10.79	44.84	4.16	879	675.16	1082.84	775	983
EuropeanRoma	Punjabi1	Armenian	3.8e-38	12.91	38.58	2.99	1035.5	888.99	1182.01	960.75	1110.25
EuropeanRoma	Punjabi1	Balkan	7.7e-58	16.03	35.67	2.18	1108.25	1001.43	1215.07	1053.75	1162.75
EuropeanRoma	Punjabi1	CentralEurope	3e-56	15.8	34.63	2.19	1134.25	1026.94	1241.56	1079.5	1189

## Sheet: S5
Supplementary Table 5. Two-sided Wilcoxon rank sum test with continuity correction for European LAI tracts.
a) Average segment length across all categories.
	Pairs	P-value (Alpha 0.05)
	Iberian Roma and Czech Roma	1.4302e-36
	Iberian Roma and Macedonian Roma	2.07229e-11
	Iberian Roma and Lithuanian Roma	0.0209263
	Iberian Roma and Romungro Hungary	0.908164
	Iberian Roma and Romungro Ukraine	1.40165e-13
	Iberian Roma and Vlax Hungary	0.0162076
b) Number of segments categorized by length.
Category	Pair	P-value (Alpha 0.05)
0-4	Iberian Roma and Czech Roma	0.000378357
0-4	Iberian Roma and Macedonian Roma	0.113123
0-4	Iberian Roma and Lithuanian Roma	0.593461
0-4	Iberian Roma and Romungro Hungary	0.922701
0-4	Iberian Roma and Romungro Ukraine	0.0060609
0-4	Iberian Roma and Vlax Hungary	0.047564
4-8	Iberian Roma and Czech Roma	3.15744e-05
4-8	Iberian Roma and Macedonian Roma	0.0250575
4-8	Iberian Roma and Lithuanian Roma	0.761236
4-8	Iberian Roma and Romungro Hungary	0.847821
4-8	Iberian Roma and Romungro Ukraine	0.00966671
4-8	Iberian Roma and Vlax Hungary	0.273337
8-16	Iberian Roma and Czech Roma	3.33827e-06
8-16	Iberian Roma and Macedonian Roma	0.0208697
8-16	Iberian Roma and Lithuanian Roma	0.084539
8-16	Iberian Roma and Romungro Hungary	0.775775
8-16	Iberian Roma and Romungro Ukraine	0.168207
8-16	Iberian Roma and Vlax Hungary	0.861803
16-32	Iberian Roma and Czech Roma	0.240356
16-32	Iberian Roma and Macedonian Roma	0.730581
16-32	Iberian Roma and Lithuanian Roma	0.59569
16-32	Iberian Roma and Romungro Hungary	0.89292
16-32	Iberian Roma and Romungro Ukraine	0.428363
16-32	Iberian Roma and Vlax Hungary	0.824529
32-64	Iberian Roma and Czech Roma	3.77299e-05
32-64	Iberian Roma and Macedonian Roma	0.0109717
32-64	Iberian Roma and Lithuanian Roma	0.94943
32-64	Iberian Roma and Romungro Hungary	0.490424
32-64	Iberian Roma and Romungro Ukraine	0.00775599
32-64	Iberian Roma and Vlax Hungary	0.165324
> 64	Iberian Roma and Czech Roma	3.21434e-06
> 64	Iberian Roma and Macedonian Roma	0.0362975
> 64	Iberian Roma and Lithuanian Roma	0.185125
> 64	Iberian Roma and Romungro Hungary	0.546578
> 64	Iberian Roma and Romungro Ukraine	0.00398544
> 64	Iberian Roma and Vlax Hungary	0.098885
0-4	Lithuanian Roma and Czech Roma	0.311255
0-4	Lithuanian Roma and Macedonian Roma	0.667612
0-4	Lithuanian Roma and Iberian Roma	0.593461
0-4	Lithuanian Roma and Romungro Hungary	0.674236
0-4	Lithuanian Roma and Romungro Ukraine	0.105364
0-4	Lithuanian Roma and Vlax Hungary	0.389284
4-8	Lithuanian Roma and Czech Roma	0.0341073
4-8	Lithuanian Roma and Macedonian Roma	0.156757
4-8	Lithuanian Roma and Iberian Roma	0.761236
4-8	Lithuanian Roma and Romungro Hungary	0.84127
4-8	Lithuanian Roma and Romungro Ukraine	0.031746
4-8	Lithuanian Roma and Vlax Hungary	0.463344
8-16	Lithuanian Roma and Czech Roma	0.0675585
8-16	Lithuanian Roma and Macedonian Roma	0.536632
8-16	Lithuanian Roma and Iberian Roma	0.084539
8-16	Lithuanian Roma and Romungro Hungary	0.247706
8-16	Lithuanian Roma and Romungro Ukraine	1
8-16	Lithuanian Roma and Vlax Hungary	0.339783
16-32	Lithuanian Roma and Czech Roma	0.921951
16-32	Lithuanian Roma and Macedonian Roma	0.758836
16-32	Lithuanian Roma and Iberian Roma	0.59569
16-32	Lithuanian Roma and Romungro Hungary	0.547619
16-32	Lithuanian Roma and Romungro Ukraine	1
16-32	Lithuanian Roma and Vlax Hungary	1
32-64	Lithuanian Roma and Czech Roma	0.0187629
32-64	Lithuanian Roma and Macedonian Roma	0.0850063
32-64	Lithuanian Roma and Iberian Roma	0.94943
32-64	Lithuanian Roma and Romungro Hungary	0.665414
32-64	Lithuanian Roma and Romungro Ukraine	0.019451
32-64	Lithuanian Roma and Vlax Hungary	0.10487
> 64	Lithuanian Roma and Czech Roma	0.0946504
> 64	Lithuanian Roma and Macedonian Roma	0.803196
> 64	Lithuanian Roma and Iberian Roma	0.185125
> 64	Lithuanian Roma and Romungro Hungary	0.114961
> 64	Lithuanian Roma and Romungro Ukraine	0.0639367
> 64	Lithuanian Roma and Vlax Hungary	0.461975
0-4	Romungro Hungary and Czech Roma	0.239791
0-4	Romungro Hungary and Macedonian Roma	0.499793
0-4	Romungro Hungary and Iberian Roma	0.922701
0-4	Romungro Hungary and Lithuanian Roma	0.674236
0-4	Romungro Hungary and Romungro Ukraine	0.216801
0-4	Romungro Hungary and Vlax Hungary	0.458664
4-8	Romungro Hungary and Czech Roma	0.0903436
4-8	Romungro Hungary and Macedonian Roma	0.219018
4-8	Romungro Hungary and Iberian Roma	0.847821
4-8	Romungro Hungary and Lithuanian Roma	0.84127
4-8	Romungro Hungary and Romungro Ukraine	0.190476
4-8	Romungro Hungary and Vlax Hungary	0.690476
8-16	Romungro Hungary and Czech Roma	0.00752906
8-16	Romungro Hungary and Macedonian Roma	0.0855681
8-16	Romungro Hungary and Iberian Roma	0.775775
8-16	Romungro Hungary and Lithuanian Roma	0.247706
8-16	Romungro Hungary and Romungro Ukraine	0.190476
8-16	Romungro Hungary and Vlax Hungary	0.753298
16-32	Romungro Hungary and Czech Roma	0.280903
16-32	Romungro Hungary and Macedonian Roma	0.622649
16-32	Romungro Hungary and Iberian Roma	0.89292
16-32	Romungro Hungary and Lithuanian Roma	0.547619
16-32	Romungro Hungary and Romungro Ukraine	0.268341
16-32	Romungro Hungary and Vlax Hungary	1
32-64	Romungro Hungary and Czech Roma	0.089571
32-64	Romungro Hungary and Macedonian Roma	0.218189
32-64	Romungro Hungary and Iberian Roma	0.490424
32-64	Romungro Hungary and Lithuanian Roma	0.665414
32-64	Romungro Hungary and Romungro Ukraine	0.174277
32-64	Romungro Hungary and Vlax Hungary	0.201677
> 64	Romungro Hungary and Czech Roma	0.00732472
> 64	Romungro Hungary and Macedonian Roma	0.137359
> 64	Romungro Hungary and Iberian Roma	0.546578
> 64	Romungro Hungary and Lithuanian Roma	0.114961
> 64	Romungro Hungary and Romungro Ukraine	0.0365463
> 64	Romungro Hungary and Vlax Hungary	0.249153

## Sheet: S6
Supplementary Table 6. Wilcoxon rank sum test with continuity correction for the number of shared IBD segments by length category.
A) One-sided test with the alternative hypothesis of less.
Pair 1	Pair 2	IBD Length Category	P-value (Alpha 0.05)
IberianRoma_IberianRoma	CzechRoma_CzechRoma	2-4	7.07187e-44
IberianRoma_IberianRoma	LithuanianRoma_LithuanianRoma	2-4	0.000285852
IberianRoma_IberianRoma	MacedonianRoma_MacedonianRoma	2-4	0.000611029
IberianRoma_IberianRoma	RomaRomungroHungary_RomaRomungroHungary	2-4	0.707517
IberianRoma_IberianRoma	RomaRomungroUkraine_RomaRomungroUkraine	2-4	0.013626
IberianRoma_IberianRoma	RomaVlaxHungary_RomaVlaxHungary	2-4	0.00156987
IberianRoma_IberianRoma	CzechRoma_CzechRoma	4-8	1.73476e-40
IberianRoma_IberianRoma	LithuanianRoma_LithuanianRoma	4-8	0.00010216
IberianRoma_IberianRoma	MacedonianRoma_MacedonianRoma	4-8	0.0254108
IberianRoma_IberianRoma	RomaRomungroHungary_RomaRomungroHungary	4-8	0.643241
IberianRoma_IberianRoma	RomaRomungroUkraine_RomaRomungroUkraine	4-8	0.00208988
IberianRoma_IberianRoma	RomaVlaxHungary_RomaVlaxHungary	4-8	0.197065
IberianRoma_IberianRoma	CzechRoma_CzechRoma	8-16	4.975e-13
IberianRoma_IberianRoma	LithuanianRoma_LithuanianRoma	8-16	0.000148645
IberianRoma_IberianRoma	MacedonianRoma_MacedonianRoma	8-16	0.999958
IberianRoma_IberianRoma	RomaRomungroHungary_RomaRomungroHungary	8-16	0.691238
IberianRoma_IberianRoma	RomaRomungroUkraine_RomaRomungroUkraine	8-16	0.0900898
IberianRoma_IberianRoma	RomaVlaxHungary_RomaVlaxHungary	8-16	0.322822
IberianRoma_IberianRoma	CzechRoma_CzechRoma	>16	0.000144809
IberianRoma_IberianRoma	LithuanianRoma_LithuanianRoma	>16	2.1009e-08
IberianRoma_IberianRoma	MacedonianRoma_MacedonianRoma	>16	0.90351
IberianRoma_IberianRoma	RomaRomungroHungary_RomaRomungroHungary	>16	0.281619
IberianRoma_IberianRoma	RomaRomungroUkraine_RomaRomungroUkraine	>16	0.00129576
IberianRoma_IberianRoma	RomaVlaxHungary_RomaVlaxHungary	>16	0.273116
b) One-sided test with the alternative hypothesis of greater.
Pair 1	Pair 2	IBD Length Category	P-value (Alpha 0.05)
IberianRoma_IberianRoma	CzechRoma_CzechRoma	2-4	1
IberianRoma_IberianRoma	LithuanianRoma_LithuanianRoma	2-4	0.999714
IberianRoma_IberianRoma	MacedonianRoma_MacedonianRoma	2-4	0.999389
IberianRoma_IberianRoma	RomaRomungroHungary_RomaRomungroHungary	2-4	0.29257
IberianRoma_IberianRoma	RomaRomungroUkraine_RomaRomungroUkraine	2-4	0.986385
IberianRoma_IberianRoma	RomaVlaxHungary_RomaVlaxHungary	2-4	0.998432
IberianRoma_IberianRoma	CzechRoma_CzechRoma	4-8	1
IberianRoma_IberianRoma	LithuanianRoma_LithuanianRoma	4-8	0.999898
IberianRoma_IberianRoma	MacedonianRoma_MacedonianRoma	4-8	0.974596
IberianRoma_IberianRoma	RomaRomungroHungary_RomaRomungroHungary	4-8	0.356855
IberianRoma_IberianRoma	RomaRomungroUkraine_RomaRomungroUkraine	4-8	0.997912
IberianRoma_IberianRoma	RomaVlaxHungary_RomaVlaxHungary	4-8	0.803027
IberianRoma_IberianRoma	CzechRoma_CzechRoma	8-16	1
IberianRoma_IberianRoma	LithuanianRoma_LithuanianRoma	8-16	0.999852
IberianRoma_IberianRoma	MacedonianRoma_MacedonianRoma	8-16	4.23588e-05
IberianRoma_IberianRoma	RomaRomungroHungary_RomaRomungroHungary	8-16	0.308869
IberianRoma_IberianRoma	RomaRomungroUkraine_RomaRomungroUkraine	8-16	0.90997
IberianRoma_IberianRoma	RomaVlaxHungary_RomaVlaxHungary	8-16	0.677324
IberianRoma_IberianRoma	CzechRoma_CzechRoma	>16	0.999855
IberianRoma_IberianRoma	LithuanianRoma_LithuanianRoma	>16	1
IberianRoma_IberianRoma	MacedonianRoma_MacedonianRoma	>16	0.0968237
IberianRoma_IberianRoma	RomaRomungroHungary_RomaRomungroHungary	>16	0.719229
IberianRoma_IberianRoma	RomaRomungroUkraine_RomaRomungroUkraine	>16	0.998713
IberianRoma_IberianRoma	RomaVlaxHungary_RomaVlaxHungary	>16	0.727907

## Sheet: S7
Supplementary Table 7. Distribution of shared IBD segments by category with general statistical gata.
The categories represent the following comparisons: 1) Within-population: shared IBD between individuals fromthe same Roma group; 2) Roma-nonRoma: shared IBD between Roma individuals and non-Roma individuals; 3) Between-Roma:shared IBD between individuals from different Roma groups.
POP1	POP2	IBD Length Category	Average IBD Length	Average IBD Number	Cumulative IBD Length	Cumulative IBD Number	Category
CzechRoma	CzechRoma	2-4	47.4817	13.7381	9971.16	2885	Within-population
CzechRoma	CzechRoma	4-8	107.815	19.7429	22641.2	4146	Within-population
CzechRoma	CzechRoma	8-16	54.762	5.32984	10459.5	1018	Within-population
CzechRoma	CzechRoma	>16	51.6894	2.32836	3463.19	156	Within-population
IberianRoma	IberianRoma	2-4	30.4885	8.82417	131436	38041	Within-population
IberianRoma	IberianRoma	4-8	68.6189	12.651	294169	54235	Within-population
IberianRoma	IberianRoma	8-16	35.8543	3.45304	138577	13346	Within-population
IberianRoma	IberianRoma	>16	33.8779	1.58687	35097.5	1644	Within-population
LithuanianRoma	LithuanianRoma	2-4	45.533	13.3	455.33	133	Within-population
LithuanianRoma	LithuanianRoma	4-8	122.959	22.2	1229.59	222	Within-population
LithuanianRoma	LithuanianRoma	8-16	125.952	11.4	1259.52	114	Within-population
LithuanianRoma	LithuanianRoma	>16	220.463	9.14286	1543.24	64	Within-population
MacedonianRoma	MacedonianRoma	2-4	38.0053	11.0222	1710.24	496	Within-population
MacedonianRoma	MacedonianRoma	4-8	73.8947	14	3325.26	630	Within-population
MacedonianRoma	MacedonianRoma	8-16	20.7808	2.07895	789.67	79	Within-population
MacedonianRoma	MacedonianRoma	>16	18.924	1	94.62	5	Within-population
RomaRomungroHungary	RomaRomungroHungary	2-4	27.643	8.1	276.43	81	Within-population
RomaRomungroHungary	RomaRomungroHungary	4-8	63.984	11.9	639.84	119	Within-population
RomaRomungroHungary	RomaRomungroHungary	8-16	38.1067	3.66667	342.96	33	Within-population
RomaRomungroHungary	RomaRomungroHungary	>16	58.9833	2.66667	176.95	8	Within-population
RomaRomungroUkraine	RomaRomungroUkraine	2-4	45.2067	13.1667	271.24	79	Within-population
RomaRomungroUkraine	RomaRomungroUkraine	4-8	112.555	20	675.33	120	Within-population
RomaRomungroUkraine	RomaRomungroUkraine	8-16	121.45	11.1667	728.7	67	Within-population
RomaRomungroUkraine	RomaRomungroUkraine	>16	237.41	9.25	949.64	37	Within-population
RomaVlaxHungary	RomaVlaxHungary	2-4	48.235	13.8333	289.41	83	Within-population
RomaVlaxHungary	RomaVlaxHungary	4-8	72.71	14	436.26	84	Within-population
RomaVlaxHungary	RomaVlaxHungary	8-16	33.45	3.4	167.25	17	Within-population
RomaVlaxHungary	RomaVlaxHungary	>16	35.97	1.5	71.94	3	Within-population
CzechRoma	Croatian	2-4	3.4	1	57.8	17	Roma-nonRoma
CzechRoma	Croatian	4-8	4.99167	1.08333	29.95	6.5	Roma-nonRoma
CzechRoma	Croatian	8-16	8.09	1	4.045	0.5	Roma-nonRoma
CzechRoma	Czech	2-4	3.61438	1.08571	189.755	57	Roma-nonRoma
CzechRoma	Czech	4-8	4.955	1	49.55	10	Roma-nonRoma
CzechRoma	Czech	8-16	10.48	1	10.48	1	Roma-nonRoma
CzechRoma	Greek	2-4	3.98253	1.17172	197.135	58	Roma-nonRoma
CzechRoma	Greek	4-8	6.5178	1.22	162.945	30.5	Roma-nonRoma
CzechRoma	Greek	8-16	10.82	1	48.69	4.5	Roma-nonRoma
CzechRoma	Hungarian	2-4	3.69725	1.1	147.89	44	Roma-nonRoma
CzechRoma	Hungarian	4-8	5.20765	1.05882	44.265	9	Roma-nonRoma
CzechRoma	IBS	2-4	3.85862	1.159	461.105	138.5	Roma-nonRoma
CzechRoma	IBS	4-8	6.86299	1.32836	229.91	44.5	Roma-nonRoma
CzechRoma	IBS	8-16	11.2163	1.125	44.865	4.5	Roma-nonRoma
CzechRoma	Romanian	2-4	3.61947	1.05263	68.77	20	Roma-nonRoma
CzechRoma	Romanian	4-8	5.41909	1.09091	29.805	6	Roma-nonRoma
IberianRoma	Croatian	2-4	3.68181	1.06383	173.045	50	Roma-nonRoma
IberianRoma	Croatian	4-8	4.98232	1	139.505	28	Roma-nonRoma
IberianRoma	Czech	2-4	3.52939	1.07181	663.525	201.5	Roma-nonRoma
IberianRoma	Czech	4-8	5.05672	1.01493	169.4	34	Roma-nonRoma
IberianRoma	Czech	8-16	11.52	1	11.52	1	Roma-nonRoma
IberianRoma	Greek	2-4	3.76847	1.12468	725.43	216.5	Roma-nonRoma
IberianRoma	Greek	4-8	6.25656	1.19196	700.735	133.5	Roma-nonRoma
IberianRoma	Greek	8-16	9.54038	1	124.025	13	Roma-nonRoma
IberianRoma	Hungarian	2-4	3.5935	1.07647	610.895	183	Roma-nonRoma
IberianRoma	Hungarian	4-8	5.20862	1.05	208.345	42	Roma-nonRoma
IberianRoma	IBS	2-4	3.90196	1.16261	3287.4	979.5	Roma-nonRoma
IberianRoma	IBS	4-8	7.19645	1.3566	1907.06	359.5	Roma-nonRoma
IberianRoma	IBS	8-16	13.3083	1.28846	346.015	33.5	Roma-nonRoma
IberianRoma	IBS	>16	25.025	1	50.05	2	Roma-nonRoma
IberianRoma	Romanian	2-4	3.63851	1.08108	269.25	80	Roma-nonRoma
IberianRoma	Romanian	4-8	5.0395	1.025	100.79	20.5	Roma-nonRoma
LithuanianRoma	Croatian	2-4	3.23778	1	14.57	4.5	Roma-nonRoma
LithuanianRoma	Croatian	4-8	5.6	1	11.2	2	Roma-nonRoma
LithuanianRoma	Czech	2-4	3.577	1.1	35.77	11	Roma-nonRoma
LithuanianRoma	Czech	4-8	4.91	1	24.55	5	Roma-nonRoma
LithuanianRoma	Greek	2-4	4.06417	1.20833	48.77	14.5	Roma-nonRoma
LithuanianRoma	Greek	4-8	5.78609	1.08696	66.54	12.5	Roma-nonRoma
LithuanianRoma	Greek	8-16	11.01	1	5.505	0.5	Roma-nonRoma
LithuanianRoma	Hungarian	2-4	3.32833	1	29.955	9	Roma-nonRoma
LithuanianRoma	Hungarian	4-8	5.24	1	13.1	2.5	Roma-nonRoma
LithuanianRoma	IBS	2-4	3.98246	1.2029	137.395	41.5	Roma-nonRoma
LithuanianRoma	IBS	4-8	7.51643	1.46429	105.23	20.5	Roma-nonRoma
LithuanianRoma	IBS	8-16	9.36	1	4.68	0.5	Roma-nonRoma
LithuanianRoma	Romanian	2-4	3.72889	1.11111	16.78	5	Roma-nonRoma
LithuanianRoma	Romanian	4-8	4.815	1	4.815	1	Roma-nonRoma
MacedonianRoma	Croatian	2-4	3.302	1	16.51	5	Roma-nonRoma
MacedonianRoma	Croatian	4-8	4.875	1	14.625	3	Roma-nonRoma
MacedonianRoma	Croatian	8-16	8.09	1	4.045	0.5	Roma-nonRoma
MacedonianRoma	Czech	2-4	3.47116	1.06977	74.63	23	Roma-nonRoma
MacedonianRoma	Czech	4-8	5.51857	1	38.63	7	Roma-nonRoma
MacedonianRoma	Greek	2-4	3.6114	1.1	90.285	27.5	Roma-nonRoma
MacedonianRoma	Greek	4-8	7.15281	1.34375	114.445	21.5	Roma-nonRoma
MacedonianRoma	Greek	8-16	10.0117	1	30.035	3	Roma-nonRoma
MacedonianRoma	Greek	>16	18.23	1	9.115	0.5	Roma-nonRoma
MacedonianRoma	Hungarian	2-4	3.34949	1	65.315	19.5	Roma-nonRoma
MacedonianRoma	Hungarian	4-8	5.06333	1	22.785	4.5	Roma-nonRoma
MacedonianRoma	IBS	2-4	3.7946	1.15	189.73	57.5	Roma-nonRoma
MacedonianRoma	IBS	4-8	8.34043	1.65217	95.915	19	Roma-nonRoma
MacedonianRoma	IBS	8-16	13.31	1.33333	19.965	2	Roma-nonRoma
MacedonianRoma	Romanian	2-4	3.48444	1	31.36	9	Roma-nonRoma
MacedonianRoma	Romanian	4-8	5.25727	1	28.915	5.5	Roma-nonRoma
RomaRomungroHungary	Croatian	2-4	3.82429	1.14286	13.385	4	Roma-nonRoma
RomaRomungroHungary	Croatian	4-8	4.8725	1	9.745	2	Roma-nonRoma
RomaRomungroHungary	Croatian	8-16	12.13	1	6.065	0.5	Roma-nonRoma
RomaRomungroHungary	Czech	2-4	3.88857	1.17857	54.44	16.5	Roma-nonRoma
RomaRomungroHungary	Czech	4-8	4.555	1	18.22	4	Roma-nonRoma
RomaRomungroHungary	Greek	2-4	3.83138	1.13793	55.555	16.5	Roma-nonRoma
RomaRomungroHungary	Greek	4-8	5.42583	1.08333	32.555	6.5	Roma-nonRoma
RomaRomungroHungary	Greek	8-16	9.17	1	9.17	1	Roma-nonRoma
RomaRomungroHungary	Hungarian	2-4	3.86261	1.17391	44.42	13.5	Roma-nonRoma
RomaRomungroHungary	Hungarian	4-8	4.8025	1	9.605	2	Roma-nonRoma
RomaRomungroHungary	IBS	2-4	3.8779	1.17284	157.055	47.5	Roma-nonRoma
RomaRomungroHungary	IBS	4-8	6.62625	1.1875	53.01	9.5	Roma-nonRoma
RomaRomungroHungary	IBS	8-16	9.1	1	9.1	1	Roma-nonRoma
RomaRomungroHungary	Romanian	2-4	3.24636	1	17.855	5.5	Roma-nonRoma
RomaRomungroHungary	Romanian	4-8	4.74	1	7.11	1.5	Roma-nonRoma
RomaRomungroUkraine	Croatian	2-4	3.806	1.1	19.03	5.5	Roma-nonRoma
RomaRomungroUkraine	Croatian	4-8	5.49667	1	8.245	1.5	Roma-nonRoma
RomaRomungroUkraine	Czech	2-4	3.35429	1.04762	35.22	11	Roma-nonRoma
RomaRomungroUkraine	Czech	4-8	4.4575	1	17.83	4	Roma-nonRoma
RomaRomungroUkraine	Greek	2-4	4.10562	1.25	32.845	10	Roma-nonRoma
RomaRomungroUkraine	Greek	4-8	5.04231	1.07692	32.775	7	Roma-nonRoma
RomaRomungroUkraine	Greek	8-16	19.24	2	9.62	1	Roma-nonRoma
RomaRomungroUkraine	Hungarian	2-4	3.30222	1	29.72	9	Roma-nonRoma
RomaRomungroUkraine	Hungarian	4-8	4.265	1	12.795	3	Roma-nonRoma
RomaRomungroUkraine	Hungarian	8-16	9.06	1	9.06	1	Roma-nonRoma
RomaRomungroUkraine	IBS	2-4	3.36765	1.03922	85.875	26.5	Roma-nonRoma
RomaRomungroUkraine	IBS	4-8	6.83389	1.27778	61.505	11.5	Roma-nonRoma
RomaRomungroUkraine	Romanian	2-4	3.23	1	3.23	1	Roma-nonRoma
RomaRomungroUkraine	Romanian	4-8	4.74	1	4.74	1	Roma-nonRoma
RomaVlaxHungary	Croatian	2-4	4.2325	1.25	8.465	2.5	Roma-nonRoma
RomaVlaxHungary	Croatian	4-8	5.4	1	21.6	4	Roma-nonRoma
RomaVlaxHungary	Czech	2-4	4.14214	1.21429	28.995	8.5	Roma-nonRoma
RomaVlaxHungary	Czech	4-8	5.095	1	20.38	4	Roma-nonRoma
RomaVlaxHungary	Greek	2-4	3.7775	1.16667	22.665	7	Roma-nonRoma
RomaVlaxHungary	Greek	4-8	6.27615	1.30769	40.795	8.5	Roma-nonRoma
RomaVlaxHungary	Greek	8-16	9.53	1	9.53	1	Roma-nonRoma
RomaVlaxHungary	Hungarian	2-4	3.92917	1.16667	23.575	7	Roma-nonRoma
RomaVlaxHungary	Hungarian	4-8	5.63571	1	19.725	3.5	Roma-nonRoma
RomaVlaxHungary	IBS	2-4	3.892	1.17143	68.11	20.5	Roma-nonRoma
RomaVlaxHungary	IBS	4-8	6.84042	1.25	82.085	15	Roma-nonRoma
RomaVlaxHungary	IBS	8-16	11.56	1	5.78	0.5	Roma-nonRoma
RomaVlaxHungary	Romanian	2-4	3.22333	1	4.835	1.5	Roma-nonRoma
RomaVlaxHungary	Romanian	4-8	4.2525	1	8.505	2	Roma-nonRoma
CzechRoma	IberianRoma	2-4	28.738	8.32908	28163.2	8162.5	Between-Roma
CzechRoma	IberianRoma	4-8	52.0422	9.82371	50923.3	9612.5	Between-Roma
CzechRoma	IberianRoma	8-16	17.7567	1.80992	11817.1	1204.5	Between-Roma
CzechRoma	IberianRoma	>16	18.1749	1.04082	445.285	25.5	Between-Roma
CzechRoma	LithuanianRoma	2-4	38.5399	11.1429	2023.35	585	Between-Roma
CzechRoma	LithuanianRoma	4-8	73.1991	13.8762	3842.95	728.5	Between-Roma
CzechRoma	LithuanianRoma	8-16	25.7563	2.53261	1184.79	116.5	Between-Roma
CzechRoma	LithuanianRoma	>16	17.9175	1	35.835	2	Between-Roma
CzechRoma	MacedonianRoma	2-4	36.6971	10.6507	3834.85	1113	Between-Roma
CzechRoma	MacedonianRoma	4-8	60.5309	11.4524	6355.74	1202.5	Between-Roma
CzechRoma	MacedonianRoma	8-16	18.0043	1.8255	1341.32	136	Between-Roma
CzechRoma	MacedonianRoma	>16	21.032	1	52.58	2.5	Between-Roma
CzechRoma	RomaRomungroHungary	2-4	32.843	9.53333	1724.26	500.5	Between-Roma
CzechRoma	RomaRomungroHungary	4-8	62.2336	11.6762	3267.26	613	Between-Roma
CzechRoma	RomaRomungroHungary	8-16	21.5418	2.11236	958.61	94	Between-Roma
CzechRoma	RomaRomungroHungary	>16	20.5692	1.07692	133.7	7	Between-Roma
CzechRoma	RomaRomungroUkraine	2-4	46.9357	13.5357	1971.3	568.5	Between-Roma
CzechRoma	RomaRomungroUkraine	4-8	102.52	18.7381	4305.85	787	Between-Roma
CzechRoma	RomaRomungroUkraine	8-16	42.6133	4.20732	1747.14	172.5	Between-Roma
CzechRoma	RomaRomungroUkraine	>16	23.1959	1.13636	255.155	12.5	Between-Roma
CzechRoma	RomaVlaxHungary	2-4	39.9931	11.5341	1759.69	507.5	Between-Roma
CzechRoma	RomaVlaxHungary	4-8	81.3094	15.3256	3496.3	659	Between-Roma
CzechRoma	RomaVlaxHungary	8-16	29.1773	2.94805	1123.33	113.5	Between-Roma
CzechRoma	RomaVlaxHungary	>16	17.3983	1	52.195	3	Between-Roma
IberianRoma	CzechRoma	2-4	28.738	8.32908	28163.2	8162.5	Between-Roma
IberianRoma	CzechRoma	4-8	52.0422	9.82371	50923.3	9612.5	Between-Roma
IberianRoma	CzechRoma	8-16	17.7567	1.80992	11817.1	1204.5	Between-Roma
IberianRoma	CzechRoma	>16	18.1749	1.04082	445.285	25.5	Between-Roma
IberianRoma	LithuanianRoma	2-4	32.3362	9.36403	7550.51	2186.5	Between-Roma
IberianRoma	LithuanianRoma	4-8	63.0072	11.7747	14680.7	2743.5	Between-Roma
IberianRoma	LithuanianRoma	8-16	23.758	2.3905	4502.14	453	Between-Roma
IberianRoma	LithuanianRoma	>16	19.3407	1.07143	135.385	7.5	Between-Roma
IberianRoma	MacedonianRoma	2-4	26.2875	7.63147	12197.4	3541	Between-Roma
IberianRoma	MacedonianRoma	4-8	44.0627	8.37675	20467.1	3891	Between-Roma
IberianRoma	MacedonianRoma	8-16	14.8784	1.53659	3660.09	378	Between-Roma
IberianRoma	MacedonianRoma	>16	17.5736	1	96.655	5.5	Between-Roma
IberianRoma	RomaRomungroHungary	2-4	22.5683	6.56129	5247.12	1525.5	Between-Roma
IberianRoma	RomaRomungroHungary	4-8	38.5154	7.37527	8877.79	1700	Between-Roma
IberianRoma	RomaRomungroHungary	8-16	14.7271	1.5019	1936.62	197.5	Between-Roma
IberianRoma	RomaRomungroHungary	>16	17.4833	1	52.45	3	Between-Roma
IberianRoma	RomaRomungroUkraine	2-4	30.3349	8.78226	5642.3	1633.5	Between-Roma
IberianRoma	RomaRomungroUkraine	4-8	51.1166	9.62903	9507.68	1791	Between-Roma
IberianRoma	RomaRomungroUkraine	8-16	17.5897	1.81754	2506.53	259	Between-Roma
IberianRoma	RomaRomungroUkraine	>16	18.2	1	63.7	3.5	Between-Roma
IberianRoma	RomaVlaxHungary	2-4	29.1357	8.49206	5506.65	1605	Between-Roma
IberianRoma	RomaVlaxHungary	4-8	45.6094	8.67905	8597.36	1636	Between-Roma
IberianRoma	RomaVlaxHungary	8-16	14.6373	1.53648	1705.25	179	Between-Roma
IberianRoma	RomaVlaxHungary	>16	17.22	1	34.44	2	Between-Roma
LithuanianRoma	CzechRoma	2-4	38.5399	11.1429	2023.35	585	Between-Roma
LithuanianRoma	CzechRoma	4-8	73.1991	13.8762	3842.95	728.5	Between-Roma
LithuanianRoma	CzechRoma	8-16	25.7563	2.53261	1184.79	116.5	Between-Roma
LithuanianRoma	CzechRoma	>16	17.9175	1	35.835	2	Between-Roma
LithuanianRoma	IberianRoma	2-4	32.3362	9.36403	7550.51	2186.5	Between-Roma
LithuanianRoma	IberianRoma	4-8	63.0072	11.7747	14680.7	2743.5	Between-Roma
LithuanianRoma	IberianRoma	8-16	23.758	2.3905	4502.14	453	Between-Roma
LithuanianRoma	IberianRoma	>16	19.3407	1.07143	135.385	7.5	Between-Roma
LithuanianRoma	MacedonianRoma	2-4	33.4444	9.64	836.11	241	Between-Roma
LithuanianRoma	MacedonianRoma	4-8	60.4302	11.54	1510.76	288.5	Between-Roma
LithuanianRoma	MacedonianRoma	8-16	16.7656	1.69444	301.78	30.5	Between-Roma
LithuanianRoma	RomaRomungroHungary	2-4	32.6924	9.52	408.655	119	Between-Roma
LithuanianRoma	RomaRomungroHungary	4-8	54.864	10.36	685.8	129.5	Between-Roma
LithuanianRoma	RomaRomungroHungary	8-16	19.6525	2	196.525	20	Between-Roma
LithuanianRoma	RomaRomungroHungary	>16	16.3433	1	24.515	1.5	Between-Roma
LithuanianRoma	RomaRomungroUkraine	2-4	43.3445	12.45	433.445	124.5	Between-Roma
LithuanianRoma	RomaRomungroUkraine	4-8	72.544	13.65	725.44	136.5	Between-Roma
LithuanianRoma	RomaRomungroUkraine	8-16	29.1589	2.89474	277.01	27.5	Between-Roma
LithuanianRoma	RomaRomungroUkraine	>16	20.86	1	10.43	0.5	Between-Roma
LithuanianRoma	RomaVlaxHungary	2-4	40.265	11.65	402.65	116.5	Between-Roma
LithuanianRoma	RomaVlaxHungary	4-8	67.9865	12.7	679.865	127	Between-Roma
LithuanianRoma	RomaVlaxHungary	8-16	24.46	2.5625	195.68	20.5	Between-Roma
LithuanianRoma	RomaVlaxHungary	>16	16.52	1	8.26	0.5	Between-Roma
MacedonianRoma	CzechRoma	2-4	36.6971	10.6507	3834.85	1113	Between-Roma
MacedonianRoma	CzechRoma	4-8	60.5309	11.4524	6355.74	1202.5	Between-Roma
MacedonianRoma	CzechRoma	8-16	18.0043	1.8255	1341.32	136	Between-Roma
MacedonianRoma	CzechRoma	>16	21.032	1	52.58	2.5	Between-Roma
MacedonianRoma	IberianRoma	2-4	26.2875	7.63147	12197.4	3541	Between-Roma
MacedonianRoma	IberianRoma	4-8	44.0627	8.37675	20467.1	3891	Between-Roma
MacedonianRoma	IberianRoma	8-16	14.8784	1.53659	3660.09	378	Between-Roma
MacedonianRoma	IberianRoma	>16	17.5736	1	96.655	5.5	Between-Roma
MacedonianRoma	LithuanianRoma	2-4	33.4444	9.64	836.11	241	Between-Roma
MacedonianRoma	LithuanianRoma	4-8	60.4302	11.54	1510.76	288.5	Between-Roma
MacedonianRoma	LithuanianRoma	8-16	16.7656	1.69444	301.78	30.5	Between-Roma
MacedonianRoma	RomaRomungroHungary	2-4	31.0056	9.1	775.14	227.5	Between-Roma
MacedonianRoma	RomaRomungroHungary	4-8	49.5012	9.4	1237.53	235	Between-Roma
MacedonianRoma	RomaRomungroHungary	8-16	14.1059	1.40625	225.695	22.5	Between-Roma
MacedonianRoma	RomaRomungroHungary	>16	18.04	1	18.04	1	Between-Roma
MacedonianRoma	RomaRomungroUkraine	2-4	38.61	11.225	772.2	224.5	Between-Roma
MacedonianRoma	RomaRomungroUkraine	4-8	59.6608	11.45	1193.21	229	Between-Roma
MacedonianRoma	RomaRomungroUkraine	8-16	15.6793	1.63333	235.19	24.5	Between-Roma
MacedonianRoma	RomaRomungroUkraine	>16	17.39	1	8.695	0.5	Between-Roma
MacedonianRoma	RomaVlaxHungary	2-4	33.558	9.78049	687.94	200.5	Between-Roma
MacedonianRoma	RomaVlaxHungary	4-8	59.711	11.35	1194.22	227	Between-Roma
MacedonianRoma	RomaVlaxHungary	8-16	18.7161	1.96429	262.025	27.5	Between-Roma
RomaRomungroHungary	CzechRoma	2-4	32.843	9.53333	1724.26	500.5	Between-Roma
RomaRomungroHungary	CzechRoma	4-8	62.2336	11.6762	3267.26	613	Between-Roma
RomaRomungroHungary	CzechRoma	8-16	21.5418	2.11236	958.61	94	Between-Roma
RomaRomungroHungary	CzechRoma	>16	20.5692	1.07692	133.7	7	Between-Roma
RomaRomungroHungary	IberianRoma	2-4	22.5683	6.56129	5247.12	1525.5	Between-Roma
RomaRomungroHungary	IberianRoma	4-8	38.5154	7.37527	8877.79	1700	Between-Roma
RomaRomungroHungary	IberianRoma	8-16	14.7271	1.5019	1936.62	197.5	Between-Roma
RomaRomungroHungary	IberianRoma	>16	17.4833	1	52.45	3	Between-Roma
RomaRomungroHungary	LithuanianRoma	2-4	32.6924	9.52	408.655	119	Between-Roma
RomaRomungroHungary	LithuanianRoma	4-8	54.864	10.36	685.8	129.5	Between-Roma
RomaRomungroHungary	LithuanianRoma	8-16	19.6525	2	196.525	20	Between-Roma
RomaRomungroHungary	LithuanianRoma	>16	16.3433	1	24.515	1.5	Between-Roma
RomaRomungroHungary	MacedonianRoma	2-4	31.0056	9.1	775.14	227.5	Between-Roma
RomaRomungroHungary	MacedonianRoma	4-8	49.5012	9.4	1237.53	235	Between-Roma
RomaRomungroHungary	MacedonianRoma	8-16	14.1059	1.40625	225.695	22.5	Between-Roma
RomaRomungroHungary	MacedonianRoma	>16	18.04	1	18.04	1	Between-Roma
RomaRomungroHungary	RomaRomungroUkraine	2-4	27.5535	8.1	275.535	81	Between-Roma
RomaRomungroHungary	RomaRomungroUkraine	4-8	66.958	12.35	669.58	123.5	Between-Roma
RomaRomungroHungary	RomaRomungroUkraine	8-16	21.3345	2.2	213.345	22	Between-Roma
RomaRomungroHungary	RomaRomungroUkraine	>16	24.14	1	48.28	2	Between-Roma
RomaRomungroHungary	RomaVlaxHungary	2-4	30.8076	8.80952	323.48	92.5	Between-Roma
RomaRomungroHungary	RomaVlaxHungary	4-8	61.643	11.75	616.43	117.5	Between-Roma
RomaRomungroHungary	RomaVlaxHungary	8-16	19.675	1.83333	118.05	11	Between-Roma
RomaRomungroHungary	RomaVlaxHungary	>16	17.07	1	8.535	0.5	Between-Roma
RomaRomungroUkraine	CzechRoma	2-4	46.9357	13.5357	1971.3	568.5	Between-Roma
RomaRomungroUkraine	CzechRoma	4-8	102.52	18.7381	4305.85	787	Between-Roma
RomaRomungroUkraine	CzechRoma	8-16	42.6133	4.20732	1747.14	172.5	Between-Roma
RomaRomungroUkraine	CzechRoma	>16	23.1959	1.13636	255.155	12.5	Between-Roma
RomaRomungroUkraine	IberianRoma	2-4	30.3349	8.78226	5642.3	1633.5	Between-Roma
RomaRomungroUkraine	IberianRoma	4-8	51.1166	9.62903	9507.68	1791	Between-Roma
RomaRomungroUkraine	IberianRoma	8-16	17.5897	1.81754	2506.53	259	Between-Roma
RomaRomungroUkraine	IberianRoma	>16	18.2	1	63.7	3.5	Between-Roma
RomaRomungroUkraine	LithuanianRoma	2-4	43.3445	12.45	433.445	124.5	Between-Roma
RomaRomungroUkraine	LithuanianRoma	4-8	72.544	13.65	725.44	136.5	Between-Roma
RomaRomungroUkraine	LithuanianRoma	8-16	29.1589	2.89474	277.01	27.5	Between-Roma
RomaRomungroUkraine	LithuanianRoma	>16	20.86	1	10.43	0.5	Between-Roma
RomaRomungroUkraine	MacedonianRoma	2-4	38.61	11.225	772.2	224.5	Between-Roma
RomaRomungroUkraine	MacedonianRoma	4-8	59.6608	11.45	1193.21	229	Between-Roma
RomaRomungroUkraine	MacedonianRoma	8-16	15.6793	1.63333	235.19	24.5	Between-Roma
RomaRomungroUkraine	MacedonianRoma	>16	17.39	1	8.695	0.5	Between-Roma
RomaRomungroUkraine	RomaRomungroHungary	2-4	27.5535	8.1	275.535	81	Between-Roma
RomaRomungroUkraine	RomaRomungroHungary	4-8	66.958	12.35	669.58	123.5	Between-Roma
RomaRomungroUkraine	RomaRomungroHungary	8-16	21.3345	2.2	213.345	22	Between-Roma
RomaRomungroUkraine	RomaRomungroHungary	>16	24.14	1	48.28	2	Between-Roma
RomaRomungroUkraine	RomaVlaxHungary	2-4	46.1225	13.1875	368.98	105.5	Between-Roma
RomaRomungroUkraine	RomaVlaxHungary	4-8	76.7875	14.25	614.3	114	Between-Roma
RomaRomungroUkraine	RomaVlaxHungary	8-16	31.6969	3.125	253.575	25	Between-Roma
RomaRomungroUkraine	RomaVlaxHungary	>16	17.87	1	8.935	0.5	Between-Roma
RomaVlaxHungary	CzechRoma	2-4	39.9931	11.5341	1759.69	507.5	Between-Roma
RomaVlaxHungary	CzechRoma	4-8	81.3094	15.3256	3496.3	659	Between-Roma
RomaVlaxHungary	CzechRoma	8-16	29.1773	2.94805	1123.33	113.5	Between-Roma
RomaVlaxHungary	CzechRoma	>16	17.3983	1	52.195	3	Between-Roma
RomaVlaxHungary	IberianRoma	2-4	29.1357	8.49206	5506.65	1605	Between-Roma
RomaVlaxHungary	IberianRoma	4-8	45.6094	8.67905	8597.36	1636	Between-Roma
RomaVlaxHungary	IberianRoma	8-16	14.6373	1.53648	1705.25	179	Between-Roma
RomaVlaxHungary	IberianRoma	>16	17.22	1	34.44	2	Between-Roma
RomaVlaxHungary	LithuanianRoma	2-4	40.265	11.65	402.65	116.5	Between-Roma
RomaVlaxHungary	LithuanianRoma	4-8	67.9865	12.7	679.865	127	Between-Roma
RomaVlaxHungary	LithuanianRoma	8-16	24.46	2.5625	195.68	20.5	Between-Roma
RomaVlaxHungary	LithuanianRoma	>16	16.52	1	8.26	0.5	Between-Roma
RomaVlaxHungary	MacedonianRoma	2-4	33.558	9.78049	687.94	200.5	Between-Roma
RomaVlaxHungary	MacedonianRoma	4-8	59.711	11.35	1194.22	227	Between-Roma
RomaVlaxHungary	MacedonianRoma	8-16	18.7161	1.96429	262.025	27.5	Between-Roma
RomaVlaxHungary	RomaRomungroHungary	2-4	30.8076	8.80952	323.48	92.5	Between-Roma
RomaVlaxHungary	RomaRomungroHungary	4-8	61.643	11.75	616.43	117.5	Between-Roma
RomaVlaxHungary	RomaRomungroHungary	8-16	19.675	1.83333	118.05	11	Between-Roma
RomaVlaxHungary	RomaRomungroHungary	>16	17.07	1	8.535	0.5	Between-Roma
RomaVlaxHungary	RomaRomungroUkraine	2-4	46.1225	13.1875	368.98	105.5	Between-Roma
RomaVlaxHungary	RomaRomungroUkraine	4-8	76.7875	14.25	614.3	114	Between-Roma
RomaVlaxHungary	RomaRomungroUkraine	8-16	31.6969	3.125	253.575	25	Between-Roma
RomaVlaxHungary	RomaRomungroUkraine	>16	17.87	1	8.935	0.5	Between-Roma

## Sheet: S8
Supplementary Table 8. AMOVA analysis of the Iberian dataset.
Six hypotheses were tested across the Iberian peninsula: a) genetic differentiation among Iberian Roma individuals, b) genetic differentiation among IBS individuals, c) genetic differentiation between Roma and IBS individuals, d) genetic differentiation among Roma individuals grouped by region, e) genetic differentiation among IBS individuals grouped by region, and f) genetic differentiation betw…
	Source of Variation	Percentage of variation
a) Iberian Roma	Between individuals	1.0723
	Within individuals	98.9277
		Genetic differentiation (ΦPT): 0.0001*
b) IBS	Between individuals	0.0799481
	Within individuals	99.9201
		Genetic differentiation (ΦPT): 0.0021*
c) Roma-IBS	Between individuals	2.79265
	Within individuals	97.2074
		Genetic differentiation (ΦPT): 0.0001*
d) Iberian Roma	Between regions	0.547503
	Between ind. within reg.	1.46761
	Within individuals	97.9849
		Genetic differentiation (ΦPT): 0.0001*
e) IBS	Between regions	0.0401407
	Between ind. within reg.	0.376844
	Within individuals	99.583
		Genetic differentiation (ΦPT): 0.0019*
f) Roma-IBS	Between populations	1.43435
	Between ind. within pop.	1.23825
	Within individuals	97.3274
		Genetic differentiation (ΦPT): 0.0001*

## Sheet: S9
Supplementary Table 9. Heatmap showing the average pairwise IBD sharing length between populations in the dataset, with lengths expressed in centimorgans (cM).
	Algerian	Armenian	Assyrian	Bangladeshi (BEB)	Balochi	Basque (France)	Basque (Spain)	Bedouin A	Bedouin B	Brahui	Burusho	Central European (CEU)	Croatian	Czech	Egyptian	English	French Central	French South	Gujarati (GIH)	Georgian	Greek	Hungarian	Spanish (IBS)	Telugu (ITU)	Iranian	Iranian Bandari	Ashkenazi Jews	Cochin Jews	Ethiopian Jews	Georgian Jews	Iranian Jews	Libyan Jews	Moroccan Jews	Tunisian Jews	Yemenite Jews	Iraqi Jews	Jordanian	Kalash	Lebanese Christian	Lebanese Muslim	Libyan	Moroccan	Mozabite	Norwegian	Punjabi (PJL)	Palestinian	Macedonian Roma	Roma Central Iberia	Czech Roma
Algerian	0.40375	0.179	0.151818	0.0465	0.18425	0.257	0.191944	0.2514	0.816447	0.175595	0.190761	0.228	0.17775	0.0691	0.301528	0.43025	0.181	0	0.035	0.524	0.043875	0.125625	0.393551	0.035	0.1045	0.109687	0.39	0.174	0.109286	0	0	0	0.12875	0.385	0.370937	0.14625	0.763611	0.0541667	0	0.29	0.9785	2.1775	3.80381	0.399091	0.113553	0.2751	0	0.208333	0.221667
Armenian	0.179	0.2116	0.461636	0.0936	0.4328	0.40415	0.488222	0.25328	0.406579	0.400429	0.364783	0.49004	0.2417	0.36932	0.312556	0.5116	0.36368	0.411714	0.22424	0.5085	0.39455	0.4823	0.401168	0.18368	0.32096	0.373875	0.305714	0.2036	0.113714	0.320571	0.264556	0.446222	0.619833	0.141571	0.352	0.3485	0.396	0.371733	0.429111	0.541545	0.349	0.26452	0.224476	0.299545	0.275758	0.35168	0.2262	0.403111	0.319762
Assyrian	0.151818	0.461636	5.86397	0.174945	0.389409	0.432455	0.654949	0.314509	0.489522	0.475238	0.375178	0.432327	0.209909	0.457127	0.221869	0.454727	0.5836	0.359351	0.229782	0.566182	0.536409	0.570955	0.406619	0.154364	0.377382	0.609886	0.492987	0.251455	0.0880519	0.290779	0.555051	0.344646	0.559848	0.0906494	0.409886	0.695606	0.576667	0.345576	0.537374	0.472066	0.183273	0.202764	0.198528	0.255455	0.384555	0.457855	0.359364	0.36399	0.370216
Bangladeshi (BEB)	0.0465	0.0936	0.174945	0.305536	0.2852	0.17722	0.0976889	0.110144	0.274147	0.26261	0.203235	0.174592	0.13972	0.189872	0.105311	0.0912	0.148912	0.0633714	0.384304	0.28436	0.1573	0.1526	0.139282	0.269936	0.161872	0.21765	0.241543	0.10656	0	0.139371	0.110667	0.155778	0.213333	0.0674286	0.1288	0.219533	0.152089	0.19288	0.230756	0.162727	0.11792	0.09336	0.0737905	0.0863636	0.368265	0.158032	0.35492	0.326822	0.333181
Balochi	0.18425	0.4328	0.389409	0.2852	9.27993	0.489825	0.497111	0.44668	0.4355	18.0133	0.346283	0.43158	0.31985	0.5805	0.253083	0.70335	0.47424	0.280071	0.47662	0.5354	0.521875	0.4655	0.429551	0.37388	0.49688	4.23106	0.259429	0.249	0.0471429	0.272357	0.4655	0.261556	0.723167	0.321214	0.261688	0.542667	0.308556	0.423567	0.572833	0.4805	0.3689	0.20626	0.183119	0.439682	0.652232	0.488	0.30575	0.5035	0.378381
Basque (France)	0.257	0.40415	0.432455	0.17722	0.489825	16.038	21.3653	0.22492	0.476711	0.37281	0.293043	0.79954	0.5549	0.68236	0.15475	0.74505	1.44148	13.8221	0.10828	0.5613	0.716425	0.724575	3.46207	0.09154	0.24074	0.473062	0.637571	0.1726	0.0475	0.195071	0.391167	0.426167	0.733333	0.118786	0.114	0.54575	0.443056	0.343667	0.6325	0.5635	0.1381	0.3274	0.427167	0.6115	0.313111	0.49936	0.3892	1.39386	0.463214
Basque (Spain)	0.191944	0.488222	0.654949	0.0976889	0.497111	21.3653	16.5321	0.365956	0.652281	0.726402	0.498551	0.998178	0.586667	0.865422	0.329074	0.960222	1.68196	9.15206	0.253778	0.697111	0.915333	1.09656	4.33302	0.160667	0.6	0.935972	0.846825	0.146667	0	0.577302	0.529259	0.453827	1.37593	0.632063	0.244444	1.2387	0.703457	0.44163	0.834815	0.915253	0.175111	0.402	0.458254	0.791919	0.483322	0.559867	0.625333	1.64198	0.577989
Bedouin A	0.2514	0.25328	0.314509	0.110144	0.44668	0.22492	0.365956	12.5625	9.33859	0.298457	0.281409	0.346704	0.32104	0.297776	0.449867	0.35692	0.286688	0.397943	0.222	0.2972	0.3464	0.34102	0.347346	0.176704	0.435744	0.3985	0.24	0	0.1472	0.287943	0.328978	0.478089	0.5236	0.2132	0.51555	0.4582	0.771333	0.1932	0.327778	0.463564	1.1808	0.350896	0.358762	0.333345	0.219836	0.909664	0.166	0.451689	0.213162
Bedouin B	0.816447	0.406579	0.489522	0.274147	0.4355	0.476711	0.652281	9.33859	84.8793	0.534912	0.373913	0.513474	0.178789	0.470211	1.48722	0.604632	0.581411	0.31797	0.192737	0.457263	0.491158	0.508763	0.467132	0.121432	0.394884	0.701645	0.81	0.300211	0.364586	0.269925	0.298012	0.416316	1.00219	0.429248	1.05072	0.744912	1.89614	0.319754	0.55462	1.0389	8.02747	1.00918	0.568346	0.372775	0.276227	1.71343	0.327	0.613626	0.572406
Brahui	0.175595	0.400429	0.475238	0.26261	18.0133	0.37281	0.726402	0.298457	0.534912	22.048	0.558219	0.536229	0.377667	0.556971	0.223545	0.625524	0.531048	0.299116	0.410114	0.579952	0.588238	0.526929	0.444571	0.366533	0.444971	5.56286	0.499184	0.328095	0.12034	0.269116	0.376032	0.359259	0.951984	0.182381	0.231786	0.731349	0.521217	0.521429	0.646085	0.577965	0.208	0.24739	0.116349	0.360476	0.703855	0.493619	0.573714	0.645847	0.543356
Burusho	0.190761	0.364783	0.375178	0.203235	0.346283	0.293043	0.498551	0.281409	0.373913	0.558219	21.7305	0.466939	0.207739	0.437513	0.259831	0.558	0.414052	0.241056	0.416504	0.559391	0.410913	0.503022	0.374835	0.259061	0.337617	0.569402	0.274037	0.399217	0.130932	0.360994	0.316908	0.238406	0.491884	0.176894	0.289891	0.609493	0.321836	0.668029	0.361643	0.412609	0.204087	0.189148	0.111222	0.287549	0.421776	0.340539	0.195652	0.416618	0.419814
Central European (CEU)	0.228	0.49004	0.432327	0.174592	0.43158	0.79954	0.998178	0.346704	0.513474	0.536229	0.466939	0.664112	0.6962	0.86472	0.291822	1.64788	0.974624	0.540914	0.281904	0.5474	0.7365	1.04604	0.77895	0.14848	0.419856	0.54515	0.550686	0.07752	0.0394286	0.291829	0.407689	0.550178	0.977333	0.392514	0.17345	0.887333	0.4624	0.53624	0.574089	0.618182	0.22296	0.303744	0.136533	1.18105	0.359318	0.400272	0.38948	0.619844	0.3492
Croatian	0.17775	0.2417	0.209909	0.13972	0.31985	0.5549	0.586667	0.32104	0.178789	0.377667	0.207739	0.6962	1.6564	1.23508	0.140889	0.3445	0.47516	0.395571	0.17612	0.354	1.0019	1.23895	0.531131	0.21024	0.38028	0.30225	0.291571	0.1226	0.0498571	0.325429	0.151778	0.219889	0.430667	0.315143	0.170625	0.534833	0.267667	0.3148	0.108778	0.240818	0.213	0.12924	0.342762	0.968818	0.321916	0.37492	0.7036	0.771611	0.874238
Czech	0.0691	0.36932	0.457127	0.189872	0.5805	0.68236	0.865422	0.297776	0.470211	0.556971	0.437513	0.86472	1.23508	1.05974	0.274044	1.11744	0.934496	0.606229	0.209792	0.68792	0.9589	1.78894	0.722527	0.177824	0.355088	0.73915	0.773029	0.22296	0.134914	0.295543	0.430489	0.480444	0.939867	0.405143	0.2304	0.933933	0.485867	0.472293	0.6572	0.6408	0.3212	0.301872	0.216476	1.02865	0.402707	0.473712	0.90608	0.763089	0.951562
Egyptian	0.301528	0.312556	0.221869	0.105311	0.253083	0.15475	0.329074	0.449867	1.48722	0.223545	0.259831	0.291822	0.140889	0.274044	1.09346	0.277722	0.253311	0.312619	0.161578	0.309833	0.174139	0.300639	0.252155	0.0815778	0.238578	0.216042	0.325714	0.122556	0.130873	0.214444	0.202037	0.20963	0.396944	0.216429	0.264514	0.455556	0.230185	0.102407	0.370247	0.352121	0.343778	0.302222	0.36918	0.255303	0.154	0.367711	0.193278	0.250154	0.186587
English	0.43025	0.5116	0.454727	0.0912	0.70335	0.74505	0.960222	0.35692	0.604632	0.625524	0.558	1.64788	0.3445	1.11744	0.277722	0.8126	1.15496	0.513429	0.25156	0.6849	0.67805	0.8589	0.786439	0.15428	0.43348	0.674625	0.563429	0.2124	0.0994286	0.256571	0.593222	0.379444	1.28483	0.251143	0.266625	0.661833	0.669	0.606933	0.484667	0.557364	0.2734	0.31372	0.24681	1.29509	0.4116	0.547	0.3733	0.797944	0.559095
French Central	0.181	0.36368	0.5836	0.148912	0.47424	1.44148	1.68196	0.286688	0.581411	0.531048	0.414052	0.974624	0.47516	0.934496	0.253311	1.15496	0.454464	1.02029	0.198944	0.67904	0.7222	0.96802	0.889443	0.15208	0.40896	0.61575	0.618457	0.18056	0.0778286	0.318114	0.404178	0.357733	0.776133	0.334971	0.2582	0.848933	0.601156	0.51032	0.605022	0.681055	0.18168	0.31912	0.243524	0.883091	0.425478	0.524848	0.52636	0.721467	0.54461
French South	0	0.411714	0.359351	0.0633714	0.280071	13.8221	9.15206	0.397943	0.31797	0.299116	0.241056	0.540914	0.395571	0.606229	0.312619	0.513429	1.02029	7.66653	0.218057	0.147143	0.544286	0.672857	2.20304	0.183029	0.229543	0.118036	0.353061	0.194857	0.143265	0.220204	0.163175	0.168571	0.344524	0.341224	0.244107	0.570238	0.207937	0.275524	0.351746	0.132468	0.336857	0.253257	0.290544	0.292078	0.176421	0.319314	0.043	0.891984	0.338639
Gujarati (GIH)	0.035	0.22424	0.229782	0.384304	0.47662	0.10828	0.253778	0.222	0.192737	0.410114	0.416504	0.281904	0.17612	0.209792	0.161578	0.25156	0.198944	0.218057	3.72642	0.32712	0.19072	0.21418	0.221626	0.389504	0.257872	0.43935	0.2032	0.27848	0.0604	0.239429	0.135022	0.394711	0.366733	0.0919429	0.1605	0.2456	0.0916889	0.182827	0.177689	0.195345	0.10872	0.082256	0.100343	0.170691	0.443091	0.236304	0.18908	0.325978	0.270305
Georgian	0.524	0.5085	0.566182	0.28436	0.5354	0.5613	0.697111	0.2972	0.457263	0.579952	0.559391	0.5474	0.354	0.68792	0.309833	0.6849	0.67904	0.147143	0.32712	2.164	0.67465	0.55305	0.447673	0.2052	0.4538	0.713375	0.533	0.2066	0.149857	0.397429	0.319	0.264556	0.709	0.261143	0.3455	0.9935	0.647444	0.447733	0.698	0.715818	0.133	0.29048	0.20681	0.551	0.423853	0.59124	0.4359	0.538167	0.679048
Greek	0.043875	0.39455	0.536409	0.1573	0.521875	0.716425	0.915333	0.3464	0.491158	0.588238	0.410913	0.7365	1.0019	0.9589	0.174139	0.67805	0.7222	0.544286	0.19072	0.67465	2.47533	1.09682	0.598294	0.16788	0.35718	0.643563	0.870429	0.1791	0.0497143	0.442643	0.440333	0.435444	0.836917	0.314286	0.181688	0.701583	0.541056	0.488667	0.637833	0.740727	0.2066	0.29002	0.209976	0.533409	0.384811	0.54006	2.4388	1.78567	1.94652
Hungarian	0.125625	0.4823	0.570955	0.1526	0.4655	0.724575	1.09656	0.34102	0.508763	0.526929	0.503022	1.04604	1.23895	1.78894	0.300639	0.8589	0.96802	0.672857	0.21418	0.55305	1.09682	1.01015	0.743098	0.14256	0.42438	0.5835	0.892071	0.2074	0.0737143	0.398643	0.326278	0.358667	1.0905	0.281643	0.30775	0.914	0.467222	0.501767	0.779722	0.703773	0.0826	0.29594	0.255238	0.893182	0.411521	0.5491	0.881	0.989083	0.915024
Spanish (IBS)	0.393551	0.401168	0.406619	0.139282	0.429551	3.46207	4.33302	0.347346	0.467132	0.444571	0.374835	0.77895	0.531131	0.722527	0.252155	0.786439	0.889443	2.20304	0.221626	0.447673	0.598294	0.743098	0.776356	0.143458	0.407966	0.504871	0.663378	0.253907	0.0831509	0.313298	0.328951	0.426906	0.89338	0.352083	0.262734	0.725607	0.53135	0.352075	0.478193	0.556296	0.283551	0.44123	0.531567	0.713008	0.356765	0.467155	0.571234	1.1389	0.654989
Telugu (ITU)	0.035	0.18368	0.154364	0.269936	0.37388	0.09154	0.160667	0.176704	0.121432	0.366533	0.259061	0.14848	0.21024	0.177824	0.0815778	0.15428	0.15208	0.183029	0.389504	0.2052	0.16788	0.14256	0.143458	0.703056	0.24096	0.4719	0.0843429	0.16224	0.0397143	0.219543	0.121689	0.128133	0.325533	0.107314	0.12325	0.242067	0.225244	0.162027	0.150756	0.198109	0.16944	0.10384	0.0912762	0.152727	0.382126	0.161568	0.1954	0.310778	0.336248
Iranian	0.1045	0.32096	0.377382	0.161872	0.49688	0.24074	0.6	0.435744	0.394884	0.444971	0.337617	0.419856	0.38028	0.355088	0.238578	0.43348	0.40896	0.229543	0.257872	0.4538	0.35718	0.42438	0.407966	0.24096	0.440944	0.5705	0.308629	0.24232	0.0803429	0.356229	0.218133	0.516133	0.491133	0.254914	0.39725	0.6944	0.3952	0.286027	0.399244	0.495855	0.21264	0.207072	0.237695	0.338036	0.384947	0.406656	0.26728	0.527022	0.385333
Iranian Bandari	0.109687	0.373875	0.609886	0.21765	4.23106	0.473062	0.935972	0.3985	0.701645	5.56286	0.569402	0.54515	0.30225	0.73915	0.216042	0.674625	0.61575	0.118036	0.43935	0.713375	0.643563	0.5835	0.504871	0.4719	0.5705	7.495	0.636071	0.171	0.0698214	0.321607	0.642361	0.547778	0.972708	0.436429	0.291406	0.870833	0.567083	0.687667	0.834028	0.669545	0.346	0.24745	0.16744	0.573182	0.647474	0.5473	0.50375	0.622292	0.497321
Ashkenazi Jews	0.39	0.305714	0.492987	0.241543	0.259429	0.637571	0.846825	0.24	0.81	0.499184	0.274037	0.550686	0.291571	0.773029	0.325714	0.563429	0.618457	0.353061	0.2032	0.533	0.870429	0.892071	0.663378	0.0843429	0.308629	0.636071	12.6845	0.438286	0.137959	0.876122	0.365397	2.08048	1.3481	1.05857	0.661964	1.04548	0.482222	0.277714	0.470317	0.760779	0	0.407371	0.183333	0.351818	0.280872	0.463714	0.291286	0.528571	0.559932
Cochin Jews	0.174	0.2036	0.251455	0.10656	0.249	0.1726	0.146667	0	0.300211	0.328095	0.399217	0.07752	0.1226	0.22296	0.122556	0.2124	0.18056	0.194857	0.27848	0.2066	0.1791	0.2074	0.253907	0.16224	0.24232	0.171	0.438286	34.0012	0.0985714	0.222	0.992	0.528444	3.08667	0.530571	0.36325	3.14267	0.192	0.269733	0.159333	0.121273	0.1252	0.1636	0.0941905	0.190364	0.314611	0.08552	0	0.224667	0.28819
Ethiopian Jews	0.109286	0.113714	0.0880519	0	0.0471429	0.0475	0	0.1472	0.364586	0.12034	0.130932	0.0394286	0.0498571	0.134914	0.130873	0.0994286	0.0778286	0.143265	0.0604	0.149857	0.0497143	0.0737143	0.0831509	0.0397143	0.0803429	0.0698214	0.137959	0.0985714	5.24878	0.0730612	0.0496825	0	0.164286	0.0797959	0.0544643	0.171429	0.100159	0.128762	0.116825	0	0.2	0.100457	0.0472109	0	0.0736692	0.259714	0	0.0911111	0.102177
Georgian Jews	0	0.320571	0.290779	0.139371	0.272357	0.195071	0.577302	0.287943	0.269925	0.269116	0.360994	0.291829	0.325429	0.295543	0.214444	0.256571	0.318114	0.220204	0.239429	0.397429	0.442643	0.398643	0.313298	0.219543	0.356229	0.321607	0.876122	0.222	0.0730612	26.4818	3.18683	0.337619	0.691667	0.126735	0.405179	1.08	0.115714	0.331905	0.26746	0.367013	0.134	0.0857143	0.151497	0.288312	0.183023	0.320457	0.214714	0.330952	0.391361
Iranian Jews	0	0.264556	0.555051	0.110667	0.4655	0.391167	0.529259	0.328978	0.298012	0.376032	0.316908	0.407689	0.151778	0.430489	0.202037	0.593222	0.404178	0.163175	0.135022	0.319	0.440333	0.326278	0.328951	0.121689	0.218133	0.642361	0.365397	0.992	0.0496825	3.18683	16.526	0.339506	0.9	0.550952	0.0941667	5.72537	0.381605	0.443852	0.582222	0.396364	0.159333	0.258533	0.244603	0.409596	0.265871	0.316267	0.174444	0.345309	0.394286
Libyan Jews	0	0.446222	0.344646	0.155778	0.261556	0.426167	0.453827	0.478089	0.416316	0.359259	0.238406	0.550178	0.219889	0.480444	0.20963	0.379444	0.357733	0.168571	0.394711	0.264556	0.435444	0.358667	0.426906	0.128133	0.516133	0.547778	2.08048	0.528444	0	0.337619	0.339506	36.4454	4.86556	57.546	0.3525	0.81037	0.300741	0.441407	0.741728	0.473737	0.786444	0.595867	0.803968	0.318889	0.275146	0.537422	0.415444	0.49284	0.304339
Moroccan Jews	0.12875	0.619833	0.559848	0.213333	0.723167	0.733333	1.37593	0.5236	1.00219	0.951984	0.491884	0.977333	0.430667	0.939867	0.396944	1.28483	0.776133	0.344524	0.366733	0.709	0.836917	1.0905	0.89338	0.325533	0.491133	0.972708	1.3481	3.08667	0.164286	0.691667	0.9	4.86556	11.735	4.80048	0.588333	1.43972	0.691852	0.516	1.00037	0.995909	0.558333	0.9842	0.718333	0.83	0.498175	0.765867	0.380833	0.829907	0.521746
Tunisian Jews	0.385	0.141571	0.0906494	0.0674286	0.321214	0.118786	0.632063	0.2132	0.429248	0.182381	0.176894	0.392514	0.315143	0.405143	0.216429	0.251143	0.334971	0.341224	0.0919429	0.261143	0.314286	0.281643	0.352083	0.107314	0.254914	0.436429	1.05857	0.530571	0.0797959	0.126735	0.550952	57.546	4.80048	28.4971	0.328393	0.709762	0.447302	0.380476	0.173968	0.255065	0.477429	0.548057	0.433401	0.314675	0.150436	0.407943	0.117857	0.29373	0.239252
Yemenite Jews	0.370937	0.352	0.409886	0.1288	0.261688	0.114	0.244444	0.51555	1.05072	0.231786	0.289891	0.17345	0.170625	0.2304	0.264514	0.266625	0.2582	0.244107	0.1605	0.3455	0.181688	0.30775	0.262734	0.12325	0.39725	0.291406	0.661964	0.36325	0.0544643	0.405179	0.0941667	0.3525	0.588333	0.328393	16.9858	0.221042	0.543472	0.27275	0.0455556	0.431932	0.606	0.14625	0.081369	0.223409	0.191855	0.27985	0	0.212778	0.150714
Iraqi Jews	0.14625	0.3485	0.695606	0.219533	0.542667	0.54575	1.2387	0.4582	0.744912	0.731349	0.609493	0.887333	0.534833	0.933933	0.455556	0.661833	0.848933	0.570238	0.2456	0.9935	0.701583	0.914	0.725607	0.242067	0.6944	0.870833	1.04548	3.14267	0.171429	1.08	5.72537	0.81037	1.43972	0.709762	0.221042	11.9792	0.594815	0.504889	1.23148	0.838485	0	0.452133	0.154603	0.682273	0.528158	0.683467	0.371	0.619815	0.660794
Jordanian	0.763611	0.396	0.576667	0.152089	0.308556	0.443056	0.703457	0.771333	1.89614	0.521217	0.321836	0.4624	0.267667	0.485867	0.230185	0.669	0.601156	0.207937	0.0916889	0.647444	0.541056	0.467222	0.53135	0.225244	0.3952	0.567083	0.482222	0.192	0.100159	0.115714	0.381605	0.300741	0.691852	0.447302	0.543472	0.594815	1.35765	0.349481	0.654691	0.617273	0.74	0.334578	0.563333	0.405051	0.314889	3.07542	0.426333	0.472593	0.444497
Kalash	0.0541667	0.371733	0.345576	0.19288	0.423567	0.343667	0.44163	0.1932	0.319754	0.521429	0.668029	0.53624	0.3148	0.472293	0.102407	0.606933	0.51032	0.275524	0.182827	0.447733	0.488667	0.501767	0.352075	0.162027	0.286027	0.687667	0.277714	0.269733	0.128762	0.331905	0.443852	0.441407	0.516	0.380476	0.27275	0.504889	0.349481	149.544	0.59837	0.442667	0.268267	0.15656	0.103111	0.353333	0.421881	0.464107	0.212067	0.488815	0.296952
Lebanese Christian	0	0.429111	0.537374	0.230756	0.572833	0.6325	0.834815	0.327778	0.55462	0.646085	0.361643	0.574089	0.108778	0.6572	0.370247	0.484667	0.605022	0.351746	0.177689	0.698	0.637833	0.779722	0.478193	0.150756	0.399244	0.834028	0.470317	0.159333	0.116825	0.26746	0.582222	0.741728	1.00037	0.173968	0.0455556	1.23148	0.654691	0.59837	2.7663	1.17848	0.233111	0.346756	0.288254	0.41303	0.419497	0.658178	0.454333	0.663333	0.612381
Lebanese Muslim	0.29	0.541545	0.472066	0.162727	0.4805	0.5635	0.915253	0.463564	1.0389	0.577965	0.412609	0.618182	0.240818	0.6408	0.352121	0.557364	0.681055	0.132468	0.195345	0.715818	0.740727	0.703773	0.556296	0.198109	0.495855	0.669545	0.760779	0.121273	0	0.367013	0.396364	0.473737	0.995909	0.255065	0.431932	0.838485	0.617273	0.442667	1.17848	1.16612	0.463636	0.3512	0.230649	0.58124	0.413388	0.501382	0.389818	0.574596	0.625368
Libyan	0.9785	0.349	0.183273	0.11792	0.3689	0.1381	0.175111	1.1808	8.02747	0.208	0.204087	0.22296	0.213	0.3212	0.343778	0.2734	0.18168	0.336857	0.10872	0.133	0.2066	0.0826	0.283551	0.16944	0.21264	0.346	0	0.1252	0.2	0.134	0.159333	0.786444	0.558333	0.477429	0.606	0	0.74	0.268267	0.233111	0.463636	3.4688	1.30112	1.94457	0.153818	0.145874	0.70344	0.2654	0.554667	0.170095
Moroccan	2.1775	0.26452	0.202764	0.09336	0.20626	0.3274	0.402	0.350896	1.00918	0.24739	0.189148	0.303744	0.12924	0.301872	0.302222	0.31372	0.31912	0.253257	0.082256	0.29048	0.29002	0.29594	0.44123	0.10384	0.207072	0.24745	0.407371	0.1636	0.100457	0.0857143	0.258533	0.595867	0.9842	0.548057	0.14625	0.452133	0.334578	0.15656	0.346756	0.3512	1.30112	1.53296	4.43189	0.206036	0.16288	0.384624	0.33312	0.360756	0.272057
Mozabite	3.80381	0.224476	0.198528	0.0737905	0.183119	0.427167	0.458254	0.358762	0.568346	0.116349	0.111222	0.136533	0.342762	0.216476	0.36918	0.24681	0.243524	0.290544	0.100343	0.20681	0.209976	0.255238	0.531567	0.0912762	0.237695	0.16744	0.183333	0.0941905	0.0472109	0.151497	0.244603	0.803968	0.718333	0.433401	0.081369	0.154603	0.563333	0.103111	0.288254	0.230649	1.94457	4.43189	54.6037	0.166926	0.109729	0.37739	0.246048	0.361534	0.182902
Norwegian	0.399091	0.299545	0.255455	0.0863636	0.439682	0.6115	0.791919	0.333345	0.372775	0.360476	0.287549	1.18105	0.968818	1.02865	0.255303	1.29509	0.883091	0.292078	0.170691	0.551	0.533409	0.893182	0.713008	0.152727	0.338036	0.573182	0.351818	0.190364	0	0.288312	0.409596	0.318889	0.83	0.314675	0.223409	0.682273	0.405051	0.353333	0.41303	0.58124	0.153818	0.206036	0.166926	2.93876	0.262507	0.471382	0.499727	0.590556	0.3829
Punjabi (PJL)	0.113553	0.275758	0.384555	0.368265	0.652232	0.313111	0.483322	0.219836	0.276227	0.703855	0.421776	0.359318	0.321916	0.402707	0.154	0.4116	0.425478	0.176421	0.443091	0.423853	0.384811	0.411521	0.356765	0.382126	0.384947	0.647474	0.280872	0.314611	0.0736692	0.183023	0.265871	0.275146	0.498175	0.150436	0.191855	0.528158	0.314889	0.421881	0.419497	0.413388	0.145874	0.16288	0.109729	0.262507	4.08734	0.341739	1.90228	1.54536	2.13255
Palestinian	0.2751	0.35168	0.457855	0.158032	0.488	0.49936	0.559867	0.909664	1.71343	0.493619	0.340539	0.400272	0.37492	0.473712	0.367711	0.547	0.524848	0.319314	0.236304	0.59124	0.54006	0.5491	0.467155	0.161568	0.406656	0.5473	0.463714	0.08552	0.259714	0.320457	0.316267	0.537422	0.765867	0.407943	0.27985	0.683467	3.07542	0.464107	0.658178	0.501382	0.70344	0.384624	0.37739	0.471382	0.341739	29.5566	0.36912	0.566089	0.480019
Macedonian Roma	0	0.2262	0.359364	0.35492	0.30575	0.3892	0.625333	0.166	0.327	0.573714	0.195652	0.38948	0.7036	0.90608	0.193278	0.3733	0.52636	0.043	0.18908	0.4359	2.4388	0.881	0.571234	0.1954	0.26728	0.50375	0.291286	0	0	0.214714	0.174444	0.415444	0.380833	0.117857	0	0.371	0.426333	0.212067	0.454333	0.389818	0.2654	0.33312	0.246048	0.499727	1.90228	0.36912	59.1979	80.9597	110.328
Roma Central Iberia	0.208333	0.403111	0.36399	0.326822	0.5035	1.39386	1.64198	0.451689	0.613626	0.645847	0.416618	0.619844	0.771611	0.763089	0.250154	0.797944	0.721467	0.891984	0.325978	0.538167	1.78567	0.989083	1.1389	0.310778	0.527022	0.622292	0.528571	0.224667	0.0911111	0.330952	0.345309	0.49284	0.829907	0.29373	0.212778	0.619815	0.472593	0.488815	0.663333	0.574596	0.554667	0.360756	0.361534	0.590556	1.54536	0.566089	80.9597	66.5394	93.5531
Czech Roma	0.221667	0.319762	0.370216	0.333181	0.378381	0.463214	0.577989	0.213162	0.572406	0.543356	0.419814	0.3492	0.874238	0.951562	0.186587	0.559095	0.54461	0.338639	0.270305	0.679048	1.94652	0.915024	0.654989	0.336248	0.385333	0.497321	0.559932	0.28819	0.102177	0.391361	0.394286	0.304339	0.521746	0.239252	0.150714	0.660794	0.444497	0.296952	0.612381	0.625368	0.170095	0.272057	0.182902	0.3829	2.13255	0.480019	110.328	93.5531	105.522
Roma Eastern Iberia	0.0532143	0.34119	0.493377	0.259238	0.575571	1.70702	1.80693	0.313257	0.518346	0.754422	0.359896	0.678076	0.71881	0.774	0.267593	0.756524	0.737524	1.23313	0.264762	0.620857	1.66767	0.893548	1.13562	0.278743	0.435981	0.754821	0.596599	0.344571	0.192177	0.295442	0.395079	0.52619	1.30659	0.243673	0.210357	0.915238	0.623175	0.41273	0.724656	0.640563	0.195238	0.43821	0.225714	0.490823	1.71338	0.472743	70.6637	123.662	87.3817
Iberian Roma Indeterminate	0.124808	0.318308	0.440909	0.185846	0.608923	1.71104	1.90393	0.380492	0.593806	0.900952	0.369565	0.588338	0.409462	0.707969	0.254103	0.733077	0.622431	1.02132	0.350246	0.639769	1.47992	0.7765	1.11336	0.314523	0.523938	0.648365	0.823407	0.268769	0.126484	0.0775824	0.39453	0.394872	0.980128	0.237582	0.224038	0.622821	0.48	0.286103	0.536068	0.524056	0.329692	0.325631	0.26696	0.523357	1.53517	0.476492	73.6277	130.023	87.5859
Lithuanian Roma	0	0.2864	0.390727	0.39096	0.7009	0.4413	0.690222	0.282	0.695368	0.586571	0.429565	0.51312	1.0308	0.96512	0.190111	0.9556	0.48608	0	0.55736	0.5294	2.4163	0.8611	0.924505	0.20272	0.4184	0.6105	1.16886	0.1204	0	0.333143	0.136889	0.231333	0.777667	0.187429	0.091	0.919667	0.393333	0.4264	0.447778	0.559091	0.1964	0.26008	0.216381	0.516364	1.84512	0.58896	105.946	116.839	134.989
Roma Northern Iberia	0.185833	0.314778	0.148384	0.298667	0.496	3.12544	3.15012	0.473378	0.210936	0.525873	0.201353	0.335378	0.616889	0.5088	0.206049	0.624222	0.3036	1.26222	0.240756	0.720556	1.16333	0.565778	1.16972	0.261022	0.379111	0.3225	0.513492	0.237556	0	0.169048	0.175679	0.255432	0.392037	0.272222	0.0966667	0.468704	0.397407	0.0502963	0.390123	0.211111	0	0.230933	0.329048	0.625051	1.51574	0.275289	87.5403	153.677	103.802
Romungro from Hungary	0	0.6834	0.548	0.34832	0.8854	0.8129	1.48867	0.28496	0.952632	0.698667	0.525217	0.5768	1.1678	1.16256	0.0696667	0.8122	0.81456	0.189429	0.30344	0.5612	1.9456	1.0805	0.819308	0.23064	0.44456	1.362	0.679429	0.136	0	0	0.342	0.474444	1.11833	0.438	0.35225	0.644	0.588444	0.4352	0.941556	0.871818	0.1372	0.26304	0.348667	0.597636	1.85472	0.6276	90.2562	69.0867	115.882
Romungro from Ukraine	0.218125	0.27625	0.747955	0.361	0.47425	0.56875	0.7475	0.2408	0.749211	0.475833	0.409239	0.4382	1.36375	1.061	0.0427778	0.4795	0.6911	0.5025	0.1681	0.23325	1.881	1.28937	0.688692	0.3391	0.5065	0.395937	0.33	0.2055	0.160714	0.155	0.358611	0.415	0.544583	0.142857	0.107188	0.725	0.358333	0.419667	0.666111	0.661591	0.3455	0.5243	0.0767857	0.595227	1.92245	0.5775	110.465	92.3113	197.13
Roma Southern Iberia	0.174828	0.335069	0.331097	0.211048	0.461052	1.49981	1.94682	0.364345	0.530091	0.641609	0.373328	0.623683	0.674655	0.682179	0.181609	0.555276	0.586786	1.01961	0.293848	0.505207	1.77214	0.863638	1.03757	0.239779	0.395159	0.504095	0.470148	0.320414	0.155911	0.204778	0.24069	0.414061	0.882011	0.244236	0.246767	0.707126	0.57659	0.242575	0.517969	0.547179	0.143448	0.265517	0.314499	0.444922	1.60914	0.447959	74.9296	119.172	90.3611
Vlax from Hungary	0	0.0986	0.0647273	0.23832	0.3019	0.612	0.771111	0.11864	0.279158	0.377238	0.341739	0.37504	1.2026	0.79	0.0725556	0.48	0.33952	0.513143	0.1336	0.3626	1.4598	0.866	0.583084	0.28016	0.37864	0.32225	0.412	0.1224	0.100857	0.196286	0.463333	0.484222	0.237333	0.429429	0	0.569333	0.231556	0.392	0.578889	0.426364	0	0.25864	0.0333333	0.0587273	1.50545	0.32376	85.7674	68.0966	122.505
Roma Western Iberia	0	0.4858	0.234364	0.29672	0.4585	0.7813	1.17511	0.46064	0.709579	0.820095	0.364	0.56544	0.6172	0.8	0.112889	0.6072	0.64584	0.189714	0.2464	0.746	1.351	1.0248	1.01136	0.3084	0.41016	0.59775	0.635714	0.1444	0.0985714	0.315429	0.137556	0.45	1.065	0	0.19125	0.53	0.276889	0.496133	0.666889	0.480182	0	0.42888	0.186	0.306182	1.60051	0.62112	85.0116	147.471	97.5236
Romanian	0.34225	0.3977	0.367273	0.17116	0.3164	0.4759	0.971	0.4304	0.441684	0.472762	0.423391	0.89844	1.3019	1.35712	0.277889	0.9913	0.71788	0.240857	0.4036	0.4023	1.24775	1.7361	0.744327	0.1968	0.57156	0.645625	0.555286	0.209	0	0.264857	0.169667	0.450778	0.685167	0.262	0.44225	0.718167	0.366444	0.371867	0.175333	0.605273	0.1428	0.33704	0.203905	1.04909	0.339137	0.46208	1.2055	0.961222	0.93881
STU	0	0.21796	0.293818	0.346672	0.47198	0.26222	0.440756	0.151392	0.298105	0.531676	0.221322	0.291136	0.18764	0.288688	0.139289	0.27032	0.334464	0.0890857	0.3844	0.35648	0.29418	0.33068	0.23015	0.557952	0.284304	0.64255	0.329771	0.22352	0	0.118914	0.242533	0.189733	0.465733	0.0590286	0.1804	0.4538	0.285556	0.264293	0.529644	0.296327	0.14312	0.167824	0.0827429	0.214618	0.430177	0.241184	0.35584	0.356022	0.436286
Sardinian	0.2373	0.4038	0.431164	0.109008	0.45918	0.59994	0.905156	0.375536	0.537453	0.525086	0.488313	0.6092	0.40524	0.662848	0.1956	0.5934	0.739008	0.588914	0.150976	0.58832	0.65724	0.69914	0.660523	0.162592	0.373488	0.5159	0.656229	0.13504	0.1804	0.381829	0.383778	0.560178	0.691467	0.402914	0.29415	0.650267	0.483289	0.321093	0.693022	0.561273	0.08504	0.388944	0.353886	0.506182	0.301949	0.469824	0.21924	0.479089	0.482476
Sephardi Jews from Turkey	0	0.3515	0.183409	0.13175	0.515062	0.593938	0.481111	0.2776	0.305461	0.293036	0.236793	0.3592	0.325875	0.3487	0.218056	0.43425	0.4007	0.0610714	0.07145	0.256125	0.335688	0.310812	0.398131	0.1102	0.1419	0.491563	4.40036	0.64325	0.0598214	1.08196	0.581806	2.60597	1.7	2.39107	0.110156	0.664375	0.332083	0.181833	0.485972	0.328295	0.2425	0.38595	0.670417	0.349659	0.141092	0.3369	0.2225	0.417361	0.210952
Sindhi	0.167083	0.173611	0.342727	0.244689	2.77725	0.295694	0.352593	0.0904222	0.254181	1.92474	0.452536	0.388089	0.199	0.418778	0.15287	0.342667	0.397778	0.284841	0.3024	0.392333	0.395833	0.350472	0.324611	0.268067	0.278622	1.00069	0.310952	0.163444	0.0564286	0.111429	0.226605	0.226173	0.352407	0.288492	0.178819	0.495741	0.36216	0.389222	0.425309	0.39	0.205444	0.146622	0.0698413	0.373182	0.877532	0.364267	0.568278	0.57608	0.618651
Syrian	0.60625	0.398	0.189318	0.10565	0.0658125	0.18725	0.101111	0.6162	1.73243	0.0982738	0.173152	0.1249	0.083625	0.17905	0.182431	0.144375	0.09145	0.266964	0.10805	0.211	0.16825	0.172937	0.23736	0.1961	0.2128	0.159688	0.176429	0.16425	0.287679	0.124286	0.375694	0.0973611	0.38125	0.1475	0.210313	0.386042	0.544861	0.0570833	0.207778	0.364545	0.9765	0.47115	0.225476	0.212727	0.144908	0.3876	0.088875	0.270903	0.247143
Tuscanian (TSI)	0.3233	0.4166	0.500364	0.14248	0.4137	0.61624	0.777067	0.2832	0.433284	0.478667	0.563791	0.633824	0.29516	0.860608	0.285933	0.7334	0.767536	0.613029	0.189152	0.48868	0.53364	0.72152	0.676179	0.158576	0.355984	0.63385	0.5968	0.2804	0.0977143	0.137086	0.483689	0.237911	0.780733	0.400114	0.2595	0.8354	0.450222	0.394827	0.659422	0.5488	0.23424	0.329328	0.280495	0.6608	0.365798	0.45024	0.4274	0.531044	0.533371
Tunisian	1.708	0.21236	0.185018	0.0888	0.1126	0.19804	0.257067	0.443264	1.98225	0.15661	0.143704	0.235168	0.10224	0.277472	0.312378	0.2918	0.266992	0.434457	0.065808	0.22768	0.18816	0.2497	0.317413	0.071632	0.161888	0.2707	0.252743	0.21832	0.106743	0.209143	0.235333	4.51093	0.785	7.12491	0.23615	0.296867	0.244889	0.119227	0.2592	0.275745	2.22936	1.41102	2.63021	0.239527	0.107924	0.353456	0.10048	0.190378	0.158019
Turkish	0.2369	0.52812	0.4824	0.160688	0.48988	0.4508	0.741822	0.410864	0.549579	0.572895	0.330765	0.527008	0.46444	0.731456	0.234356	0.6754	0.590192	0.217714	0.222704	0.7446	0.70872	0.68426	0.508464	0.131264	0.486368	0.61855	0.622971	0.2168	0.0584571	0.212914	0.559556	0.384844	0.728333	0.414743	0.40995	0.926267	0.573156	0.39688	0.613111	0.632873	0.33168	0.281392	0.247352	0.534764	0.328867	0.54624	0.5714	0.811533	0.670267
Yemeni	0.34	0.494167	0.357879	0.0766	0.353333	0.222333	0.57463	0.506933	1.82886	0.544603	0.249203	0.284	0.286167	0.296467	0.356481	0.5405	0.3556	0.349286	0.153667	0.398833	0.50975	0.37175	0.36257	0.0721333	0.226533	0.278125	0.430714	0.232	0.0814286	0.462143	0.274815	0.276296	0.459444	0.194762	0.752708	0.358611	0.445185	0.149667	0.375	0.411212	0.941	0.304667	0.289603	0.179394	0.25086	0.435933	0.1575	0.309815	0.267778
Yoruba	0.0857	0	0	0	0.00606	0	0.0156889	0.032656	0	0.0362857	0.00608696	0.010704	0	0	0.0149111	0.01292	0	0	0.011152	0.0146	0	0.01418	0.00903178	0.005616	0.011088	0.02505	0	0	0.0389143	0	0	0	0.021	0	0	0	0	0	0	0	0	0.071712	0.0823429	0	0.00590316	0.016944	0	0.00773333	0
Colour	Size
	< 1 cM
	1 to 5 cM
	5 to 10 cM
	10 to 25 cM
	> 25 cM
[truncated: 20 more columns]

[truncated: 5 more sheets: S10, S11, S12, S13, S14]
